# Supplementary material for: The Genome of Plasmodium gonderi: Insights into the Evolution of Human Malaria Parasites
Source: Genome Biol Evol. 2024 Feb 20;16(2):evae027. doi: 10.1093/gbe/evae027 (PMC10901558; doi:10.1093/gbe/evae027)
Supplement: evae027_Supplementary_Data [file evae027_supplementary_data.zip]

Archive with 3 entries (3 files):
- GBE_Plasmodium_gonderi_Supplementary Tables S1 to S11_Dec20.xlsx
- Supplementary Material Legends_230835.docx
- Supplementary material_March2024.pdf
