# Supplementary material for: The Genome of Plasmodium gonderi: Insights into the Evolution of Human Malaria Parasites
Source: Genome Biol Evol. 2024 Feb 20;16(2):evae027. doi: 10.1093/gbe/evae027 (PMC10901558; doi:10.1093/gbe/evae027)
Supplement: evae027_Supplementary_Data [file evae027_supplementary_data.zip › GBE_Plasmodium_gonderi_Supplementary Tables S1 to S11_Dec20.xlsx]

## Sheet: Table S1
Table S1. Comparison of the P. gonderi assembled genome with its previous version and other haemosporidian species. This comparison was made using Quast software.
Assembly	P. gallinaceum 8A (Böhme et al, 2018)	P. relictum SGS1-like (Böhme et al, 2018)	P. gaboni SY75 (Otto et al., 2018)	P. adleri G01 (Otto et al., 2018)	P. billcolinsi G01 (Otto et al., 2018)	P. blacklocki (Otto et al., 2018)	P. reichenowi CDC (Otto et al., 2014)	P. praefalciparum G01 (Otto et al., 2018)	P. falciparum 3D7 (Böhme et al, 2019)	P. berghei ANKA (Fougère et al., 2016)	P. yoelii yoelii 17X (Otto et al., 2014).	Hepatocistys sp. (Aunin et al., 2020)	P. vinckei vinckei CY (Ramaprasad et al., 2021)	P. chabaudi chabaudi (Brugat et al., 2017)	P. malariae UG01 (Rutledge et al., 2017)	P. malariae-like GA01 (Rutledge et al., 2017)	P. ovale walkeri CR01 (Rutledge et al., 2017)	P. ovale curtisi G01 (Rutledge et al., 2017)	P. gonderi v.1 (Honma et al., 2017)	P. gonderi v.2 (This study)	P. fragile nilgiri (GCA_000956335.1)	P. coatneyi Hackeri (Chien et al., 2016)	P. knowlesi H (Pain et al., 2008)	P. inui San Antonio 1 (GCA_000524495.1)	P. cynomolgi M (Pasini et al, 2017)	P. vivax-like Pvl01 (Gilabert et al., 2018)	P. vivax P01 (Auburn et al., 2016)
# contigs (>= 0 bp)	154	476	833	82	97	89	372	53	16	21	16	2441	49	16	63	50	1914	654	743	65	248	14	164	323	56	1190	242
# contigs (>= 10000 bp)	94	121	19	70	58	51	96	52	15	19	15	715	29	15	62	17	368	325	249	55	179	14	21	179	50	238	83
# contigs (>= 25000 bp)	64	37	15	39	32	27	40	42	15	17	15	169	20	15	58	15	218	173	89	51	138	14	15	111	41	102	60
# contigs (>= 50000 bp)	47	21	14	21	19	17	17	31	14	15	14	18	14	14	43	15	162	84	26	47	104	14	14	63	36	30	41
# N's per 100 kbp	4610.42	126.34	2166.17	1.82	2769.6	6960.93	568.75	742.63	0	0	0	309.75	1972.13	0.01	0	13538.2	7.75	275.67	283.03	0.86	11541.1	0.36	45.01	4287.85	0	19620.7	447.93
L50	7	6	5	6	5	5	6	6	5	5	5	287	5	5	6	5	59	9	7	7	29	5	5	12	6	8	6
L75	15	11	9	10	10	9	10	10	9	8	9	543	8	8	10	8	123	55	13	13	58	9	8	26	12	15	12
Largest contig	2985323	2613071	2947581	3044141	3114538	3512389	3208354	3294804	3291936	2549703	3033250	80179	2470179	2626858	3564281	3166826	569460	2945718	3573180	3500087	752713	4930710	3238094	1930430	3763339	2643800	3182763
N50	1343538	1287098	1372096	1315841	1355523	1627923	1416480	1530549	1687656	1640193	2046250	19978	1653377	1632254	2312277	2065912	181598	1039375	1639955	2125246	306380	1997354	2162603	681137	1715570	1272206	1761288
N75	572335	707398	1110535	1167788	1242332	1382159	1212237	1254482	1418242	984266	1185181	13944	956651	1169781	1381517	1628757	87826	69459	943020	1024886	159713	1763958	1481301	254288	1044149	549066	1012024
Total length (>= 0 bp)	25034007	22607426	20385537	22190694	21840003	23114235	24056863	24960859	23332839	18780606	23083521	19982549	18221643	18973759	33618035	23553804	35654824	33485483	33006272	36597356	25914542	27685530	24395979	27405027	30657612	27332259	29040213
Total length (>= 10000 bp)	24733607	21195099	18951798	22107555	21669900	22837475	23297488	24955218	23326872	18768105	23077438	15044302	18161175	18967810	33612066	23481447	32016079	31877592	30794826	36597356	25689701	27685530	24053673	26847171	30613727	25510356	28652967
Total length (>= 25000 bp)	24265731	19960964	18908145	21634135	21225815	22448238	22421916	24784729	23326872	18733340	23077438	6042561	18005478	18967810	33528091	23455491	29721611	29513671	28236212	36597356	25007395	27685530	23969470	25758840	30472075	23342469	28277328
Total length (>= 50000 bp)	23703872	19402662	18878758	20967558	20809490	22116410	21631986	24424562	23292622	18664672	23043114	1090969	17814425	18938342	32967614	23455491	27740198	26352404	26113854	36364821	23801294	27685530	23938832	24139108	30284136	20916374	27604376
CDSs	5286	5144	5356	5325	5317	5100	5699	5888	5389	4958	6041	5341	4954	5199	5942	4473	6228	6671	6013	6412	5672	5516	5328	5832	6068	5531	6523
Genome size	25.03	22.61	20.39	22.19	23.11	21.84	24.06	24.96	23.33	18.78	23.08	19.98	18.37	18.97	33.62	20.37	33.27	33.49	33.01	36.18	25.91	27.69	24.4	27.41	30.66	27.33	29.04
Genes density (gene/Mb)	211.187	227.51	262.678	239.973	230.074	233.516	236.866	235.897	230.99	264.004	261.742	267.317	269.679	274.064	176.74	219.588	187.196	199.194	182.157	177.225	218.912	199.205	218.361	212.769	197.913	202.378	224.621
genomic GC (%)	17.79	18.29	18.23	18.63	18.48	18.94	19.23	19.26	19.34	22.04	21.74	21.96	22.89	23.62	24.38	27.09	29.28	28.68	27.16	26.48	41.21	39.65	38.61	42.18	37.31	45.18	39.9
CDS GC (%)	22.5364	22.8135	23.9744	24.0987	24.3359	24.956	25.3925	25.6477	24.9301	25.0079	25.0838	25.4268	25.8539	26.668	28.359	29.4652	30.8564	31.6546	29.4535	30.6996	41.6763	41.6447	39.9853	42.9484	38.8913	41.7621	45.7574
CDS 1st + 2nd POS GC (%)	26.61	26.64	27.59	27.91	28.47	27.78	28.94	29.3	28.4	28.52	28.92	28.93	29.65	30.21	30.25	30.9	33.78	33.17	NA	32.06	38.55	38.21	37.2	39.16	36.88	40.46	38.48
CDS 3th POS GC (%)	14.38	15.07	16.72	16.41	17.93	17.43	18.28	18.32	18.02	17.97	17.4	18.42	18.24	19.57	24.56	26.22	28.61	28.61	NA	28.09	47.91	48.51	45.55	50.99	42.89	56.34	38.48
oSCG GC (%)	15.2	15.52	16.69	16.93	17.24	17.38	17.79	17.79	17.83	16.88	17.22	17.95	16.88	17.69	22.26	20.96	23.96	24.5	NA	23.03	30.14	30.21	29.11	31.95	32.06	33.95	34.45
oSCG 1st + 2nd POS GC (%)	25.64	25.93	25.48	26.52	26.37	26.32	26.8	26.85	26.85	27.76	28.81	24.51	27.94	29.16	30.85	30.84	34.23	33.71	NA	26.85	37.73	37.77	37.02	38.82	38.92	40.95	40.75
oSCG 3th POS GC (%)	13.66	14.64	17.26	14.9	16.06	15.93	16.72	16.8	16.79	16.59	16.68	15.16	15.8	17.83	25.84	25.86	32.02	31.14	NA	29.04	48.16	50.62	46.1	52.63	50.26	58.74	58.73
Intragenic regions GC (%)	20.6802	21.0787	21.6433	21.9122	21.9569	22.5108	22.8833	23.0296	22.7026	24.1271	24.0122	24.3009	24.9969	25.7887	27.0456	29.0027	30.8392	30.9408	NA	29.3229	42.5058	41.6896	40.3053	43.6556	39.0776	44.5857	43.9269
Intergenic regions GC (%)	17.36	17.86	17.8	18.2	18.05	18.51	18.8	18.83	18.91	21.61	21.31	21.53	22.46	23.19	23.95	26.66	28.85	28.25	NA	26.05	40.57	39.22	38.18	41.75	36.9	44.7	39.46

## Sheet: Table S2
Table S2. Functional annotation of structural genes in P. gonderi v.2 using PANNZER2 (Protein ANNotation with Z-scoRE; Törönen et al., 2018).
Gene_ID	Ontology	GO term ID	Description
Pgonderi_1.g1	CC	16021	integral component of membrane
Pgonderi_1.g1	CC	31224	intrinsic component of membrane	CC : Cellular Component
Pgonderi_1.g1	CC	16020	membrane
Pgonderi_1.g1	CC	110165	cellular anatomical entity	MF: Molecular Function
Pgonderi_1.g2	CC	16021	integral component of membrane
Pgonderi_1.g2	CC	31224	intrinsic component of membrane	BP: Biological Process
Pgonderi_1.g2	CC	16020	membrane
Pgonderi_1.g2	CC	110165	cellular anatomical entity
Pgonderi_1.g3	CC	16021	integral component of membrane
Pgonderi_1.g3	CC	31224	intrinsic component of membrane
Pgonderi_1.g3	CC	16020	membrane
Pgonderi_1.g3	CC	110165	cellular anatomical entity
Pgonderi_1.g4	CC	16021	integral component of membrane
Pgonderi_1.g4	CC	31224	intrinsic component of membrane
Pgonderi_1.g4	CC	16020	membrane
Pgonderi_1.g4	CC	110165	cellular anatomical entity
Pgonderi_1.g6	CC	16021	integral component of membrane
Pgonderi_1.g6	CC	31224	intrinsic component of membrane
Pgonderi_1.g6	CC	16020	membrane
Pgonderi_1.g6	CC	110165	cellular anatomical entity
Pgonderi_1.g8	CC	16021	integral component of membrane
Pgonderi_1.g8	CC	31224	intrinsic component of membrane
Pgonderi_1.g8	CC	16020	membrane
Pgonderi_1.g8	CC	110165	cellular anatomical entity
Pgonderi_1.g9	MF	4553	hydrolase activity, hydrolyzing O-glycosyl compounds
Pgonderi_1.g9	BP	5975	carbohydrate metabolic process
Pgonderi_1.g9	MF	16798	hydrolase activity, acting on glycosyl bonds
Pgonderi_1.g9	BP	44238	primary metabolic process
Pgonderi_1.g9	MF	4568	chitinase activity
Pgonderi_1.g9	BP	71704	organic substance metabolic process
Pgonderi_1.g9	MF	16787	hydrolase activity
Pgonderi_1.g9	BP	8152	metabolic process
Pgonderi_1.g9	MF	3824	catalytic activity
Pgonderi_1.g10	CC	16021	integral component of membrane
Pgonderi_1.g10	CC	31224	intrinsic component of membrane
Pgonderi_1.g10	CC	16020	membrane
Pgonderi_1.g10	CC	110165	cellular anatomical entity
Pgonderi_1.g11	BP	106035	protein maturation by [4Fe-4S] cluster transfer
Pgonderi_1.g11	CC	97361	CIA complex
Pgonderi_1.g11	BP	97428	protein maturation by iron-sulfur cluster transfer
Pgonderi_1.g11	CC	5829	cytosol
Pgonderi_1.g11	BP	51604	protein maturation
Pgonderi_1.g11	CC	32991	protein-containing complex
Pgonderi_1.g11	BP	10467	gene expression
Pgonderi_1.g11	CC	5737	cytoplasm
Pgonderi_1.g11	BP	19538	protein metabolic process
Pgonderi_1.g11	CC	5622	intracellular anatomical structure
Pgonderi_1.g11	BP	1901564	organonitrogen compound metabolic process
Pgonderi_1.g11	CC	16021	integral component of membrane
Pgonderi_1.g11	BP	43170	macromolecule metabolic process
Pgonderi_1.g11	CC	31224	intrinsic component of membrane
Pgonderi_1.g11	BP	6807	nitrogen compound metabolic process
Pgonderi_1.g11	CC	16020	membrane
Pgonderi_1.g11	BP	44238	primary metabolic process
Pgonderi_1.g11	CC	110165	cellular anatomical entity
Pgonderi_1.g11	BP	71704	organic substance metabolic process
Pgonderi_1.g11	BP	8152	metabolic process
Pgonderi_1.g11	BP	16226	iron-sulfur cluster assembly
Pgonderi_1.g11	BP	31163	metallo-sulfur cluster assembly
Pgonderi_1.g11	BP	22607	cellular component assembly
Pgonderi_1.g11	BP	6790	sulfur compound metabolic process
Pgonderi_1.g11	BP	44085	cellular component biogenesis
Pgonderi_1.g11	BP	16043	cellular component organization
Pgonderi_1.g11	BP	71840	cellular component organization or biogenesis
Pgonderi_1.g11	BP	7059	chromosome segregation
Pgonderi_1.g11	BP	44237	cellular metabolic process
Pgonderi_1.g11	BP	9987	cellular process
Pgonderi_1.g12	CC	48188	Set1C/COMPASS complex
Pgonderi_1.g12	CC	35097	histone methyltransferase complex
Pgonderi_1.g12	CC	34708	methyltransferase complex
Pgonderi_1.g12	CC	5654	nucleoplasm
Pgonderi_1.g12	CC	1990234	transferase complex
Pgonderi_1.g12	CC	31981	nuclear lumen
Pgonderi_1.g12	CC	140513	nuclear protein-containing complex
Pgonderi_1.g12	CC	70013	intracellular organelle lumen
Pgonderi_1.g12	CC	43233	organelle lumen
Pgonderi_1.g12	CC	31974	membrane-enclosed lumen
Pgonderi_1.g12	CC	1902494	catalytic complex
Pgonderi_1.g12	CC	5634	nucleus
Pgonderi_1.g12	CC	32991	protein-containing complex
Pgonderi_1.g12	CC	43231	intracellular membrane-bounded organelle
Pgonderi_1.g12	CC	43227	membrane-bounded organelle
Pgonderi_1.g12	CC	43229	intracellular organelle
Pgonderi_1.g12	CC	43226	organelle
Pgonderi_1.g12	CC	5622	intracellular anatomical structure
Pgonderi_1.g12	CC	110165	cellular anatomical entity
Pgonderi_1.g14	CC	16021	integral component of membrane
Pgonderi_1.g14	CC	31224	intrinsic component of membrane
Pgonderi_1.g14	CC	16020	membrane
Pgonderi_1.g14	CC	110165	cellular anatomical entity
Pgonderi_1.g15	MF	4386	helicase activity
Pgonderi_1.g15	CC	16020	membrane
Pgonderi_1.g15	MF	8094	ATPase, acting on DNA
Pgonderi_1.g15	CC	16021	integral component of membrane
Pgonderi_1.g15	MF	16887	ATPase
Pgonderi_1.g15	CC	31224	intrinsic component of membrane
Pgonderi_1.g15	MF	140097	catalytic activity, acting on DNA
Pgonderi_1.g15	CC	110165	cellular anatomical entity
Pgonderi_1.g15	MF	3824	catalytic activity
Pgonderi_1.g15	MF	3723	RNA binding
Pgonderi_1.g15	MF	3676	nucleic acid binding
Pgonderi_1.g15	MF	1901363	heterocyclic compound binding
Pgonderi_1.g15	MF	97159	organic cyclic compound binding
Pgonderi_1.g15	MF	5488	binding
Pgonderi_1.g19	CC	16021	integral component of membrane
Pgonderi_1.g19	CC	31224	intrinsic component of membrane
Pgonderi_1.g19	CC	16020	membrane
Pgonderi_1.g19	CC	110165	cellular anatomical entity
Pgonderi_1.g20	CC	16021	integral component of membrane
Pgonderi_1.g20	CC	31224	intrinsic component of membrane
Pgonderi_1.g20	CC	16020	membrane
Pgonderi_1.g20	CC	110165	cellular anatomical entity
Pgonderi_1.g21	CC	16021	integral component of membrane
Pgonderi_1.g21	CC	31224	intrinsic component of membrane
Pgonderi_1.g21	CC	16020	membrane
Pgonderi_1.g21	CC	110165	cellular anatomical entity
Pgonderi_1.g22	MF	8168	methyltransferase activity
Pgonderi_1.g22	BP	32259	methylation
Pgonderi_1.g22	MF	16741	transferase activity, transferring one-carbon groups
Pgonderi_1.g22	BP	8152	metabolic process
Pgonderi_1.g22	MF	16740	transferase activity
Pgonderi_1.g22	MF	3824	catalytic activity
Pgonderi_1.g24	CC	16021	integral component of membrane
Pgonderi_1.g24	CC	31224	intrinsic component of membrane
Pgonderi_1.g24	CC	16020	membrane
Pgonderi_1.g24	CC	110165	cellular anatomical entity
Pgonderi_1.g25	MF	35091	phosphatidylinositol binding
Pgonderi_1.g25	MF	5543	phospholipid binding
Pgonderi_1.g25	MF	8289	lipid binding
Pgonderi_1.g25	MF	5488	binding
Pgonderi_1.g26	MF	4672	protein kinase activity
Pgonderi_1.g26	BP	6468	protein phosphorylation
Pgonderi_1.g26	MF	4674	protein serine/threonine kinase activity
Pgonderi_1.g26	BP	6464	cellular protein modification process
Pgonderi_1.g26	MF	16773	phosphotransferase activity, alcohol group as acceptor
Pgonderi_1.g26	BP	36211	protein modification process
Pgonderi_1.g26	MF	16301	kinase activity
Pgonderi_1.g26	BP	16310	phosphorylation
Pgonderi_1.g26	MF	16772	transferase activity, transferring phosphorus-containing groups
Pgonderi_1.g26	BP	43412	macromolecule modification
Pgonderi_1.g26	MF	140096	catalytic activity, acting on a protein
Pgonderi_1.g26	BP	6796	phosphate-containing compound metabolic process
Pgonderi_1.g26	MF	5524	ATP binding
Pgonderi_1.g26	BP	6793	phosphorus metabolic process
Pgonderi_1.g26	MF	32559	adenyl ribonucleotide binding
Pgonderi_1.g26	BP	44267	cellular protein metabolic process
Pgonderi_1.g26	MF	30554	adenyl nucleotide binding
Pgonderi_1.g26	BP	19538	protein metabolic process
Pgonderi_1.g26	MF	35639	purine ribonucleoside triphosphate binding
Pgonderi_1.g26	BP	44260	cellular macromolecule metabolic process
Pgonderi_1.g26	MF	32555	purine ribonucleotide binding
Pgonderi_1.g26	BP	1901564	organonitrogen compound metabolic process
Pgonderi_1.g26	MF	17076	purine nucleotide binding
Pgonderi_1.g26	BP	43170	macromolecule metabolic process
Pgonderi_1.g26	MF	32553	ribonucleotide binding
Pgonderi_1.g26	BP	6807	nitrogen compound metabolic process
Pgonderi_1.g26	MF	97367	carbohydrate derivative binding
Pgonderi_1.g26	BP	44238	primary metabolic process
Pgonderi_1.g26	MF	43168	anion binding
Pgonderi_1.g26	BP	44237	cellular metabolic process
Pgonderi_1.g26	MF	166	nucleotide binding
Pgonderi_1.g26	BP	71704	organic substance metabolic process
Pgonderi_1.g26	MF	1901265	nucleoside phosphate binding
Pgonderi_1.g26	BP	8152	metabolic process
Pgonderi_1.g26	MF	36094	small molecule binding
Pgonderi_1.g26	BP	9987	cellular process
Pgonderi_1.g26	MF	16740	transferase activity
Pgonderi_1.g26	MF	43167	ion binding
Pgonderi_1.g26	MF	106310	protein serine kinase activity
Pgonderi_1.g26	MF	106311	protein threonine kinase activity
Pgonderi_1.g26	MF	1901363	heterocyclic compound binding
Pgonderi_1.g26	MF	97159	organic cyclic compound binding
Pgonderi_1.g26	MF	5488	binding
Pgonderi_1.g26	MF	3824	catalytic activity
Pgonderi_1.g27	MF	4842	ubiquitin-protein transferase activity
Pgonderi_1.g27	BP	16567	protein ubiquitination
Pgonderi_1.g27	CC	16021	integral component of membrane
Pgonderi_1.g27	MF	19787	ubiquitin-like protein transferase activity
Pgonderi_1.g27	BP	32446	protein modification by small protein conjugation
Pgonderi_1.g27	CC	31224	intrinsic component of membrane
Pgonderi_1.g27	BP	70647	protein modification by small protein conjugation or removal
Pgonderi_1.g27	MF	140096	catalytic activity, acting on a protein
Pgonderi_1.g27	CC	16020	membrane
Pgonderi_1.g27	BP	6464	cellular protein modification process
Pgonderi_1.g27	MF	16740	transferase activity
Pgonderi_1.g27	CC	110165	cellular anatomical entity
Pgonderi_1.g27	BP	36211	protein modification process
Pgonderi_1.g27	MF	3824	catalytic activity
Pgonderi_1.g27	BP	43412	macromolecule modification
Pgonderi_1.g27	MF	16874	ligase activity
Pgonderi_1.g27	BP	44267	cellular protein metabolic process
Pgonderi_1.g27	BP	19538	protein metabolic process
Pgonderi_1.g27	BP	44260	cellular macromolecule metabolic process
Pgonderi_1.g27	BP	1901564	organonitrogen compound metabolic process
Pgonderi_1.g27	BP	43170	macromolecule metabolic process
Pgonderi_1.g27	BP	6807	nitrogen compound metabolic process
Pgonderi_1.g27	BP	44238	primary metabolic process
Pgonderi_1.g27	BP	44237	cellular metabolic process
Pgonderi_1.g27	BP	71704	organic substance metabolic process
Pgonderi_1.g27	BP	8152	metabolic process
Pgonderi_1.g27	BP	9987	cellular process
Pgonderi_1.g28	MF	16779	nucleotidyltransferase activity
Pgonderi_1.g28	CC	16021	integral component of membrane
Pgonderi_1.g28	BP	6364	rRNA processing
Pgonderi_1.g28	MF	16772	transferase activity, transferring phosphorus-containing groups
Pgonderi_1.g28	CC	31224	intrinsic component of membrane
Pgonderi_1.g28	BP	16072	rRNA metabolic process
Pgonderi_1.g28	MF	4595	pantetheine-phosphate adenylyltransferase activity
Pgonderi_1.g28	CC	16020	membrane
Pgonderi_1.g28	BP	42254	ribosome biogenesis
Pgonderi_1.g28	MF	70566	adenylyltransferase activity
Pgonderi_1.g28	CC	30688	preribosome, small subunit precursor
Pgonderi_1.g28	BP	22613	ribonucleoprotein complex biogenesis
Pgonderi_1.g28	MF	16740	transferase activity
Pgonderi_1.g28	CC	30684	preribosome
Pgonderi_1.g28	BP	34470	ncRNA processing
Pgonderi_1.g28	MF	3824	catalytic activity
Pgonderi_1.g28	CC	1990904	ribonucleoprotein complex
Pgonderi_1.g28	BP	6396	RNA processing
Pgonderi_1.g28	BP	34660	ncRNA metabolic process
Pgonderi_1.g28	CC	32991	protein-containing complex
Pgonderi_1.g28	BP	44085	cellular component biogenesis
Pgonderi_1.g28	CC	110165	cellular anatomical entity
Pgonderi_1.g28	BP	71840	cellular component organization or biogenesis
Pgonderi_1.g28	BP	16070	RNA metabolic process
Pgonderi_1.g28	BP	90304	nucleic acid metabolic process
Pgonderi_1.g28	BP	10467	gene expression
Pgonderi_1.g28	BP	6139	nucleobase-containing compound metabolic process
Pgonderi_1.g28	BP	6725	cellular aromatic compound metabolic process
Pgonderi_1.g28	BP	46483	heterocycle metabolic process
Pgonderi_1.g28	BP	1901360	organic cyclic compound metabolic process
Pgonderi_1.g28	BP	34641	cellular nitrogen compound metabolic process
Pgonderi_1.g28	BP	43170	macromolecule metabolic process
Pgonderi_1.g28	BP	6807	nitrogen compound metabolic process
Pgonderi_1.g28	BP	44238	primary metabolic process
Pgonderi_1.g28	BP	44237	cellular metabolic process
Pgonderi_1.g28	BP	71704	organic substance metabolic process
Pgonderi_1.g28	BP	8152	metabolic process
Pgonderi_1.g28	BP	9987	cellular process
Pgonderi_1.g30	MF	3747	translation release factor activity
Pgonderi_1.g30	BP	6415	translational termination
Pgonderi_1.g30	CC	20011	apicoplast
Pgonderi_1.g30	MF	8079	translation termination factor activity
Pgonderi_1.g30	BP	43624	cellular protein complex disassembly
Pgonderi_1.g30	CC	16021	integral component of membrane
Pgonderi_1.g30	BP	32984	protein-containing complex disassembly
Pgonderi_1.g30	MF	8135	translation factor activity, RNA binding
Pgonderi_1.g30	CC	31224	intrinsic component of membrane
Pgonderi_1.g30	BP	22411	cellular component disassembly
Pgonderi_1.g30	MF	90079	translation regulator activity, nucleic acid binding
Pgonderi_1.g30	CC	16020	membrane
Pgonderi_1.g30	MF	45182	translation regulator activity
Pgonderi_1.g30	BP	43933	protein-containing complex subunit organization
Pgonderi_1.g30	CC	9536	plastid
Pgonderi_1.g30	BP	16043	cellular component organization
Pgonderi_1.g30	MF	3723	RNA binding
Pgonderi_1.g30	CC	43231	intracellular membrane-bounded organelle
Pgonderi_1.g30	BP	71840	cellular component organization or biogenesis
Pgonderi_1.g30	MF	3676	nucleic acid binding
Pgonderi_1.g30	CC	43227	membrane-bounded organelle
Pgonderi_1.g30	BP	6412	translation
Pgonderi_1.g30	MF	4045	aminoacyl-tRNA hydrolase activity
Pgonderi_1.g30	CC	5737	cytoplasm
Pgonderi_1.g30	BP	43043	peptide biosynthetic process
Pgonderi_1.g30	MF	1901363	heterocyclic compound binding
Pgonderi_1.g30	CC	43229	intracellular organelle
Pgonderi_1.g30	BP	6518	peptide metabolic process
Pgonderi_1.g30	MF	97159	organic cyclic compound binding
Pgonderi_1.g30	CC	43226	organelle
Pgonderi_1.g30	BP	43604	amide biosynthetic process
Pgonderi_1.g30	MF	52689	carboxylic ester hydrolase activity
Pgonderi_1.g30	CC	5622	intracellular anatomical structure
Pgonderi_1.g30	BP	43603	cellular amide metabolic process
Pgonderi_1.g30	MF	140101	catalytic activity, acting on a tRNA
Pgonderi_1.g30	CC	110165	cellular anatomical entity
Pgonderi_1.g30	BP	34645	cellular macromolecule biosynthetic process
Pgonderi_1.g30	MF	5488	binding
Pgonderi_1.g30	BP	10467	gene expression
Pgonderi_1.g30	MF	140098	catalytic activity, acting on RNA
Pgonderi_1.g30	BP	9059	macromolecule biosynthetic process
Pgonderi_1.g30	MF	16788	hydrolase activity, acting on ester bonds
Pgonderi_1.g30	BP	44267	cellular protein metabolic process
Pgonderi_1.g30	MF	16787	hydrolase activity
Pgonderi_1.g30	BP	44271	cellular nitrogen compound biosynthetic process
Pgonderi_1.g30	MF	3824	catalytic activity
Pgonderi_1.g30	BP	1901566	organonitrogen compound biosynthetic process
Pgonderi_1.g30	BP	19538	protein metabolic process
Pgonderi_1.g30	BP	44260	cellular macromolecule metabolic process
Pgonderi_1.g30	BP	44249	cellular biosynthetic process
Pgonderi_1.g30	BP	1901576	organic substance biosynthetic process
Pgonderi_1.g30	BP	9058	biosynthetic process
Pgonderi_1.g30	BP	34641	cellular nitrogen compound metabolic process
Pgonderi_1.g30	BP	1901564	organonitrogen compound metabolic process
Pgonderi_1.g30	BP	43170	macromolecule metabolic process
Pgonderi_1.g30	BP	6807	nitrogen compound metabolic process
Pgonderi_1.g30	BP	44238	primary metabolic process
Pgonderi_1.g30	BP	44237	cellular metabolic process
Pgonderi_1.g30	BP	71704	organic substance metabolic process
Pgonderi_1.g30	BP	8152	metabolic process
Pgonderi_1.g30	BP	9987	cellular process
Pgonderi_1.g31	MF	4482	mRNA (guanine-N7-)-methyltransferase activity
Pgonderi_1.g31	BP	106005	RNA 5'-cap (guanine-N7)-methylation
Pgonderi_1.g31	MF	8174	mRNA methyltransferase activity
Pgonderi_1.g31	BP	6370	7-methylguanosine mRNA capping
Pgonderi_1.g31	BP	9452	7-methylguanosine RNA capping
Pgonderi_1.g31	MF	8170	N-methyltransferase activity
Pgonderi_1.g31	BP	36260	RNA capping
Pgonderi_1.g31	MF	8173	RNA methyltransferase activity
Pgonderi_1.g31	BP	36265	RNA (guanine-N7)-methylation
Pgonderi_1.g31	MF	8757	S-adenosylmethionine-dependent methyltransferase activity
Pgonderi_1.g31	BP	6397	mRNA processing
Pgonderi_1.g31	MF	8168	methyltransferase activity
Pgonderi_1.g31	BP	1510	RNA methylation
Pgonderi_1.g31	MF	16741	transferase activity, transferring one-carbon groups
Pgonderi_1.g31	BP	16071	mRNA metabolic process
Pgonderi_1.g31	MF	140098	catalytic activity, acting on RNA
Pgonderi_1.g31	BP	43414	macromolecule methylation
Pgonderi_1.g31	MF	3723	RNA binding
Pgonderi_1.g31	BP	9451	RNA modification
Pgonderi_1.g31	MF	16740	transferase activity
Pgonderi_1.g31	BP	32259	methylation
Pgonderi_1.g31	MF	3676	nucleic acid binding
Pgonderi_1.g31	BP	6396	RNA processing
Pgonderi_1.g31	MF	1901363	heterocyclic compound binding
Pgonderi_1.g31	BP	16070	RNA metabolic process
Pgonderi_1.g31	MF	97159	organic cyclic compound binding
Pgonderi_1.g31	BP	43412	macromolecule modification
Pgonderi_1.g31	MF	5488	binding
Pgonderi_1.g31	BP	90304	nucleic acid metabolic process
Pgonderi_1.g31	MF	3824	catalytic activity
Pgonderi_1.g31	BP	10467	gene expression
Pgonderi_1.g31	BP	6139	nucleobase-containing compound metabolic process
Pgonderi_1.g31	BP	6725	cellular aromatic compound metabolic process
Pgonderi_1.g31	BP	46483	heterocycle metabolic process
Pgonderi_1.g31	BP	1901360	organic cyclic compound metabolic process
Pgonderi_1.g31	BP	44260	cellular macromolecule metabolic process
Pgonderi_1.g31	BP	34641	cellular nitrogen compound metabolic process
Pgonderi_1.g31	BP	43170	macromolecule metabolic process
Pgonderi_1.g31	BP	6807	nitrogen compound metabolic process
Pgonderi_1.g31	BP	44238	primary metabolic process
Pgonderi_1.g31	BP	44237	cellular metabolic process
Pgonderi_1.g31	BP	71704	organic substance metabolic process
Pgonderi_1.g31	BP	8152	metabolic process
Pgonderi_1.g31	BP	9987	cellular process
Pgonderi_1.g34	CC	808	origin recognition complex
Pgonderi_1.g34	BP	6260	DNA replication
Pgonderi_1.g34	MF	3688	DNA replication origin binding
Pgonderi_1.g34	CC	5694	chromosome
Pgonderi_1.g34	BP	34645	cellular macromolecule biosynthetic process
Pgonderi_1.g34	MF	1990837	sequence-specific double-stranded DNA binding
Pgonderi_1.g34	CC	5634	nucleus
Pgonderi_1.g34	BP	9059	macromolecule biosynthetic process
Pgonderi_1.g34	MF	3690	double-stranded DNA binding
Pgonderi_1.g34	CC	32991	protein-containing complex
Pgonderi_1.g34	BP	44260	cellular macromolecule metabolic process
Pgonderi_1.g34	MF	43565	sequence-specific DNA binding
Pgonderi_1.g34	CC	43231	intracellular membrane-bounded organelle
Pgonderi_1.g34	BP	44249	cellular biosynthetic process
Pgonderi_1.g34	MF	3677	DNA binding
Pgonderi_1.g34	CC	43227	membrane-bounded organelle
Pgonderi_1.g34	BP	1901576	organic substance biosynthetic process
Pgonderi_1.g34	MF	3676	nucleic acid binding
Pgonderi_1.g34	CC	43232	intracellular non-membrane-bounded organelle
Pgonderi_1.g34	BP	9058	biosynthetic process
Pgonderi_1.g34	MF	1901363	heterocyclic compound binding
Pgonderi_1.g34	CC	43228	non-membrane-bounded organelle
Pgonderi_1.g34	BP	43170	macromolecule metabolic process
Pgonderi_1.g34	MF	97159	organic cyclic compound binding
Pgonderi_1.g34	CC	43229	intracellular organelle
Pgonderi_1.g34	BP	44237	cellular metabolic process
Pgonderi_1.g34	MF	5488	binding
Pgonderi_1.g34	CC	43226	organelle
Pgonderi_1.g34	BP	71704	organic substance metabolic process
Pgonderi_1.g34	CC	5622	intracellular anatomical structure
Pgonderi_1.g34	BP	8152	metabolic process
Pgonderi_1.g34	BP	9987	cellular process
Pgonderi_1.g34	CC	5664	nuclear origin of replication recognition complex
Pgonderi_1.g34	BP	6270	DNA replication initiation
Pgonderi_1.g34	CC	228	nuclear chromosome
Pgonderi_1.g34	BP	6261	DNA-dependent DNA replication
Pgonderi_1.g34	CC	31981	nuclear lumen
Pgonderi_1.g34	CC	140513	nuclear protein-containing complex
Pgonderi_1.g34	BP	6259	DNA metabolic process
Pgonderi_1.g34	CC	70013	intracellular organelle lumen
Pgonderi_1.g34	BP	90304	nucleic acid metabolic process
Pgonderi_1.g34	CC	43233	organelle lumen
Pgonderi_1.g34	BP	6139	nucleobase-containing compound metabolic process
Pgonderi_1.g34	CC	31974	membrane-enclosed lumen
Pgonderi_1.g34	BP	6725	cellular aromatic compound metabolic process
Pgonderi_1.g34	BP	46483	heterocycle metabolic process
Pgonderi_1.g34	CC	110165	cellular anatomical entity
Pgonderi_1.g34	BP	1901360	organic cyclic compound metabolic process
Pgonderi_1.g34	BP	34641	cellular nitrogen compound metabolic process
Pgonderi_1.g34	BP	6807	nitrogen compound metabolic process
Pgonderi_1.g34	BP	44238	primary metabolic process
Pgonderi_1.g35	CC	42555	MCM complex
Pgonderi_1.g35	BP	6270	DNA replication initiation
Pgonderi_1.g35	MF	3678	DNA helicase activity
Pgonderi_1.g35	BP	6261	DNA-dependent DNA replication
Pgonderi_1.g35	MF	140603	ATP hydrolysis activity
Pgonderi_1.g35	CC	5634	nucleus
Pgonderi_1.g35	BP	32508	DNA duplex unwinding
Pgonderi_1.g35	MF	4386	helicase activity
Pgonderi_1.g35	CC	32991	protein-containing complex
Pgonderi_1.g35	BP	32392	DNA geometric change
Pgonderi_1.g35	MF	8094	ATPase, acting on DNA
Pgonderi_1.g35	CC	43231	intracellular membrane-bounded organelle
Pgonderi_1.g35	BP	71103	DNA conformation change
Pgonderi_1.g35	MF	17111	nucleoside-triphosphatase activity
Pgonderi_1.g35	CC	43227	membrane-bounded organelle
Pgonderi_1.g35	BP	7049	cell cycle
Pgonderi_1.g35	MF	16462	pyrophosphatase activity
Pgonderi_1.g35	CC	43229	intracellular organelle
Pgonderi_1.g35	BP	6260	DNA replication
Pgonderi_1.g35	MF	16818	hydrolase activity, acting on acid anhydrides, in phosphorus-containing anhydrides
Pgonderi_1.g35	CC	43226	organelle
Pgonderi_1.g35	BP	51276	chromosome organization
Pgonderi_1.g35	MF	16817	hydrolase activity, acting on acid anhydrides
Pgonderi_1.g35	CC	5622	intracellular anatomical structure
Pgonderi_1.g35	BP	6996	organelle organization
Pgonderi_1.g35	MF	16887	ATPase
Pgonderi_1.g35	CC	97373	MCM core complex
Pgonderi_1.g35	MF	140097	catalytic activity, acting on DNA
Pgonderi_1.g35	BP	6259	DNA metabolic process
Pgonderi_1.g35	CC	71162	CMG complex
Pgonderi_1.g35	BP	16043	cellular component organization
Pgonderi_1.g35	MF	3677	DNA binding
Pgonderi_1.g35	CC	5656	nuclear pre-replicative complex
Pgonderi_1.g35	BP	71840	cellular component organization or biogenesis
Pgonderi_1.g35	MF	5524	ATP binding
Pgonderi_1.g35	CC	36387	pre-replicative complex
Pgonderi_1.g35	MF	32559	adenyl ribonucleotide binding
Pgonderi_1.g35	BP	90304	nucleic acid metabolic process
Pgonderi_1.g35	CC	31298	replication fork protection complex
Pgonderi_1.g35	MF	30554	adenyl nucleotide binding
Pgonderi_1.g35	BP	34645	cellular macromolecule biosynthetic process
Pgonderi_1.g35	CC	31261	DNA replication preinitiation complex
Pgonderi_1.g35	MF	35639	purine ribonucleoside triphosphate binding
Pgonderi_1.g35	BP	9059	macromolecule biosynthetic process
Pgonderi_1.g35	CC	43596	nuclear replication fork
Pgonderi_1.g35	MF	32555	purine ribonucleotide binding
Pgonderi_1.g35	BP	6139	nucleobase-containing compound metabolic process
Pgonderi_1.g35	CC	781	chromosome, telomeric region
Pgonderi_1.g35	MF	17076	purine nucleotide binding
Pgonderi_1.g35	BP	6725	cellular aromatic compound metabolic process
Pgonderi_1.g35	CC	228	nuclear chromosome
Pgonderi_1.g35	MF	32553	ribonucleotide binding
Pgonderi_1.g35	BP	46483	heterocycle metabolic process
Pgonderi_1.g35	CC	5694	chromosome
Pgonderi_1.g35	MF	97367	carbohydrate derivative binding
Pgonderi_1.g35	BP	1901360	organic cyclic compound metabolic process
Pgonderi_1.g35	CC	98687	chromosomal region
Pgonderi_1.g35	MF	43168	anion binding
Pgonderi_1.g35	BP	44260	cellular macromolecule metabolic process
Pgonderi_1.g35	CC	5657	replication fork
Pgonderi_1.g35	MF	16787	hydrolase activity
Pgonderi_1.g35	BP	44249	cellular biosynthetic process
Pgonderi_1.g35	CC	32993	protein-DNA complex
Pgonderi_1.g35	MF	166	nucleotide binding
Pgonderi_1.g35	BP	1901576	organic substance biosynthetic process
Pgonderi_1.g35	CC	5654	nucleoplasm
Pgonderi_1.g35	MF	1901265	nucleoside phosphate binding
Pgonderi_1.g35	BP	9058	biosynthetic process
Pgonderi_1.g35	CC	31981	nuclear lumen
Pgonderi_1.g35	MF	36094	small molecule binding
Pgonderi_1.g35	BP	34641	cellular nitrogen compound metabolic process
Pgonderi_1.g35	CC	140513	nuclear protein-containing complex
Pgonderi_1.g35	MF	3676	nucleic acid binding
Pgonderi_1.g35	BP	43170	macromolecule metabolic process
Pgonderi_1.g35	CC	70013	intracellular organelle lumen
Pgonderi_1.g35	MF	43167	ion binding
Pgonderi_1.g35	BP	6807	nitrogen compound metabolic process
Pgonderi_1.g35	CC	43233	organelle lumen
Pgonderi_1.g35	MF	1901363	heterocyclic compound binding
Pgonderi_1.g35	BP	44238	primary metabolic process
Pgonderi_1.g35	CC	31974	membrane-enclosed lumen
Pgonderi_1.g35	MF	97159	organic cyclic compound binding
Pgonderi_1.g35	BP	44237	cellular metabolic process
Pgonderi_1.g35	CC	785	chromatin
Pgonderi_1.g35	MF	5488	binding
Pgonderi_1.g35	BP	71704	organic substance metabolic process
Pgonderi_1.g35	CC	43232	intracellular non-membrane-bounded organelle
Pgonderi_1.g35	MF	3824	catalytic activity
Pgonderi_1.g35	BP	8152	metabolic process
Pgonderi_1.g35	CC	43228	non-membrane-bounded organelle
Pgonderi_1.g35	MF	17116	single-stranded DNA helicase activity
Pgonderi_1.g35	BP	6267	pre-replicative complex assembly involved in nuclear cell cycle DNA replication
Pgonderi_1.g35	CC	5737	cytoplasm
Pgonderi_1.g35	BP	36388	pre-replicative complex assembly
Pgonderi_1.g35	MF	3697	single-stranded DNA binding
Pgonderi_1.g35	CC	9507	chloroplast
Pgonderi_1.g35	BP	1902299	pre-replicative complex assembly involved in cell cycle DNA replication
Pgonderi_1.g35	MF	1904931	MCM complex binding
Pgonderi_1.g35	CC	9536	plastid
Pgonderi_1.g35	BP	727	double-strand break repair via break-induced replication
Pgonderi_1.g35	MF	43138	3'-5' DNA helicase activity
Pgonderi_1.g35	CC	110165	cellular anatomical entity
Pgonderi_1.g35	BP	33260	nuclear DNA replication
Pgonderi_1.g35	MF	3688	DNA replication origin binding
Pgonderi_1.g35	BP	44786	cell cycle DNA replication
Pgonderi_1.g35	MF	3682	chromatin binding
Pgonderi_1.g35	BP	9987	cellular process
Pgonderi_1.g35	MF	9378	four-way junction helicase activity
Pgonderi_1.g35	BP	6271	DNA strand elongation involved in DNA replication
Pgonderi_1.g35	MF	1990837	sequence-specific double-stranded DNA binding
Pgonderi_1.g35	BP	22616	DNA strand elongation
Pgonderi_1.g35	MF	1990518	single-stranded 3'-5' DNA helicase activity
Pgonderi_1.g35	BP	6268	DNA unwinding involved in DNA replication
Pgonderi_1.g35	MF	33679	3'-5' DNA/RNA helicase activity
Pgonderi_1.g35	BP	724	double-strand break repair via homologous recombination
Pgonderi_1.g35	MF	3690	double-stranded DNA binding
Pgonderi_1.g35	BP	65004	protein-DNA complex assembly
Pgonderi_1.g35	MF	33677	DNA/RNA helicase activity
Pgonderi_1.g35	BP	71824	protein-DNA complex subunit organization
Pgonderi_1.g35	MF	44877	protein-containing complex binding
Pgonderi_1.g35	BP	725	recombinational repair
Pgonderi_1.g35	MF	43565	sequence-specific DNA binding
Pgonderi_1.g35	BP	51301	cell division
Pgonderi_1.g35	MF	3727	single-stranded RNA binding
Pgonderi_1.g35	BP	6302	double-strand break repair
Pgonderi_1.g35	MF	16874	ligase activity
Pgonderi_1.g35	BP	22402	cell cycle process
Pgonderi_1.g35	MF	140098	catalytic activity, acting on RNA
Pgonderi_1.g35	BP	34622	cellular protein-containing complex assembly
Pgonderi_1.g35	MF	3723	RNA binding
Pgonderi_1.g35	BP	65003	protein-containing complex assembly
Pgonderi_1.g35	BP	43933	protein-containing complex subunit organization
Pgonderi_1.g35	BP	6310	DNA recombination
Pgonderi_1.g35	BP	6281	DNA repair
Pgonderi_1.g35	BP	6974	cellular response to DNA damage stimulus
Pgonderi_1.g35	BP	22607	cellular component assembly
Pgonderi_1.g35	BP	33554	cellular response to stress
Pgonderi_1.g35	BP	30466	silent mating-type cassette heterochromatin assembly
Pgonderi_1.g35	BP	6950	response to stress
Pgonderi_1.g35	BP	31507	heterochromatin assembly
Pgonderi_1.g35	BP	44085	cellular component biogenesis
Pgonderi_1.g35	BP	6348	chromatin silencing at telomere
Pgonderi_1.g35	BP	70828	heterochromatin organization
Pgonderi_1.g35	BP	6342	chromatin silencing
Pgonderi_1.g35	BP	45814	negative regulation of gene expression, epigenetic
Pgonderi_1.g35	BP	97549	chromatin organization involved in negative regulation of transcription
Pgonderi_1.g35	BP	34401	chromatin organization involved in regulation of transcription
Pgonderi_1.g35	BP	40029	regulation of gene expression, epigenetic
Pgonderi_1.g35	BP	31497	chromatin assembly
Pgonderi_1.g35	BP	6333	chromatin assembly or disassembly
Pgonderi_1.g35	BP	51716	cellular response to stimulus
Pgonderi_1.g35	BP	6338	chromatin remodeling
Pgonderi_1.g35	BP	50896	response to stimulus
Pgonderi_1.g35	BP	6323	DNA packaging
Pgonderi_1.g35	BP	16458	gene silencing
Pgonderi_1.g35	BP	6325	chromatin organization
Pgonderi_1.g35	BP	45892	negative regulation of transcription, DNA-templated
Pgonderi_1.g35	BP	1903507	negative regulation of nucleic acid-templated transcription
Pgonderi_1.g35	BP	1902679	negative regulation of RNA biosynthetic process
Pgonderi_1.g35	BP	51253	negative regulation of RNA metabolic process
Pgonderi_1.g35	BP	45934	negative regulation of nucleobase-containing compound metabolic process
Pgonderi_1.g35	BP	2000113	negative regulation of cellular macromolecule biosynthetic process
Pgonderi_1.g35	BP	10558	negative regulation of macromolecule biosynthetic process
Pgonderi_1.g35	BP	31327	negative regulation of cellular biosynthetic process
Pgonderi_1.g35	BP	9890	negative regulation of biosynthetic process
Pgonderi_1.g35	BP	10629	negative regulation of gene expression
Pgonderi_1.g35	BP	51172	negative regulation of nitrogen compound metabolic process
Pgonderi_1.g35	BP	31324	negative regulation of cellular metabolic process
Pgonderi_1.g35	BP	48523	negative regulation of cellular process
Pgonderi_1.g35	BP	10605	negative regulation of macromolecule metabolic process
Pgonderi_1.g35	BP	9892	negative regulation of metabolic process
Pgonderi_1.g35	BP	48519	negative regulation of biological process
Pgonderi_1.g35	BP	6355	regulation of transcription, DNA-templated
Pgonderi_1.g35	BP	1903506	regulation of nucleic acid-templated transcription
Pgonderi_1.g35	BP	2001141	regulation of RNA biosynthetic process
Pgonderi_1.g35	BP	51252	regulation of RNA metabolic process
Pgonderi_1.g35	BP	19219	regulation of nucleobase-containing compound metabolic process
Pgonderi_1.g35	BP	2000112	regulation of cellular macromolecule biosynthetic process
Pgonderi_1.g35	BP	10556	regulation of macromolecule biosynthetic process
Pgonderi_1.g35	BP	31326	regulation of cellular biosynthetic process
Pgonderi_1.g35	BP	9889	regulation of biosynthetic process
Pgonderi_1.g35	BP	10468	regulation of gene expression
Pgonderi_1.g35	BP	51171	regulation of nitrogen compound metabolic process
Pgonderi_1.g35	BP	80090	regulation of primary metabolic process
Pgonderi_1.g35	BP	31323	regulation of cellular metabolic process
Pgonderi_1.g35	BP	60255	regulation of macromolecule metabolic process
Pgonderi_1.g35	BP	19222	regulation of metabolic process
Pgonderi_1.g35	BP	50794	regulation of cellular process
Pgonderi_1.g35	BP	50789	regulation of biological process
Pgonderi_1.g35	BP	65007	biological regulation
Pgonderi_1.g36	BP	46856	phosphatidylinositol dephosphorylation
Pgonderi_1.g36	MF	16791	phosphatase activity
Pgonderi_1.g36	BP	46839	phospholipid dephosphorylation
Pgonderi_1.g36	MF	42578	phosphoric ester hydrolase activity
Pgonderi_1.g36	BP	30258	lipid modification
Pgonderi_1.g36	MF	16788	hydrolase activity, acting on ester bonds
Pgonderi_1.g36	BP	46488	phosphatidylinositol metabolic process
Pgonderi_1.g36	MF	16787	hydrolase activity
Pgonderi_1.g36	BP	6650	glycerophospholipid metabolic process
Pgonderi_1.g36	MF	4527	exonuclease activity
Pgonderi_1.g36	BP	46486	glycerolipid metabolic process
Pgonderi_1.g36	MF	4519	endonuclease activity
Pgonderi_1.g36	BP	6644	phospholipid metabolic process
Pgonderi_1.g36	MF	4518	nuclease activity
Pgonderi_1.g36	BP	16311	dephosphorylation
Pgonderi_1.g36	MF	3824	catalytic activity
Pgonderi_1.g36	BP	44255	cellular lipid metabolic process
Pgonderi_1.g36	BP	6629	lipid metabolic process
Pgonderi_1.g36	BP	19637	organophosphate metabolic process
Pgonderi_1.g36	BP	6796	phosphate-containing compound metabolic process
Pgonderi_1.g36	BP	6793	phosphorus metabolic process
Pgonderi_1.g36	BP	90305	nucleic acid phosphodiester bond hydrolysis
Pgonderi_1.g36	BP	44238	primary metabolic process
Pgonderi_1.g36	BP	90304	nucleic acid metabolic process
Pgonderi_1.g36	BP	44237	cellular metabolic process
Pgonderi_1.g36	BP	71704	organic substance metabolic process
Pgonderi_1.g36	BP	6139	nucleobase-containing compound metabolic process
Pgonderi_1.g36	BP	6725	cellular aromatic compound metabolic process
Pgonderi_1.g36	BP	46483	heterocycle metabolic process
Pgonderi_1.g36	BP	1901360	organic cyclic compound metabolic process
Pgonderi_1.g36	BP	8152	metabolic process
Pgonderi_1.g36	BP	34641	cellular nitrogen compound metabolic process
Pgonderi_1.g36	BP	43170	macromolecule metabolic process
Pgonderi_1.g36	BP	6807	nitrogen compound metabolic process
Pgonderi_1.g36	BP	9987	cellular process
Pgonderi_1.g37	MF	4386	helicase activity
Pgonderi_1.g37	MF	8094	ATPase, acting on DNA
Pgonderi_1.g37	MF	16887	ATPase
Pgonderi_1.g37	MF	140097	catalytic activity, acting on DNA
Pgonderi_1.g37	MF	3724	RNA helicase activity
Pgonderi_1.g37	MF	140098	catalytic activity, acting on RNA
Pgonderi_1.g37	MF	16787	hydrolase activity
Pgonderi_1.g37	MF	5524	ATP binding
Pgonderi_1.g37	MF	32559	adenyl ribonucleotide binding
Pgonderi_1.g37	MF	30554	adenyl nucleotide binding
Pgonderi_1.g37	MF	35639	purine ribonucleoside triphosphate binding
Pgonderi_1.g37	MF	32555	purine ribonucleotide binding
Pgonderi_1.g37	MF	17076	purine nucleotide binding
Pgonderi_1.g37	MF	32553	ribonucleotide binding
Pgonderi_1.g37	MF	97367	carbohydrate derivative binding
Pgonderi_1.g37	MF	3824	catalytic activity
Pgonderi_1.g37	MF	43168	anion binding
Pgonderi_1.g37	MF	166	nucleotide binding
Pgonderi_1.g37	MF	1901265	nucleoside phosphate binding
Pgonderi_1.g37	MF	36094	small molecule binding
Pgonderi_1.g37	MF	43167	ion binding
Pgonderi_1.g37	MF	1901363	heterocyclic compound binding
Pgonderi_1.g37	MF	97159	organic cyclic compound binding
Pgonderi_1.g37	MF	3676	nucleic acid binding
Pgonderi_1.g37	MF	5488	binding
Pgonderi_1.g38	MF	3735	structural constituent of ribosome
Pgonderi_1.g38	BP	6412	translation
Pgonderi_1.g38	CC	5615	extracellular space
Pgonderi_1.g38	MF	5198	structural molecule activity
Pgonderi_1.g38	BP	43043	peptide biosynthetic process
Pgonderi_1.g38	CC	5840	ribosome
Pgonderi_1.g38	BP	6518	peptide metabolic process
Pgonderi_1.g38	CC	43232	intracellular non-membrane-bounded organelle
Pgonderi_1.g38	MF	8270	zinc ion binding
Pgonderi_1.g38	BP	43604	amide biosynthetic process
Pgonderi_1.g38	CC	43228	non-membrane-bounded organelle
Pgonderi_1.g38	MF	46914	transition metal ion binding
Pgonderi_1.g38	BP	43603	cellular amide metabolic process
Pgonderi_1.g38	CC	5576	extracellular region
Pgonderi_1.g38	MF	46872	metal ion binding
Pgonderi_1.g38	BP	34645	cellular macromolecule biosynthetic process
Pgonderi_1.g38	CC	43229	intracellular organelle
Pgonderi_1.g38	MF	43169	cation binding
Pgonderi_1.g38	BP	10467	gene expression
Pgonderi_1.g38	CC	43226	organelle
Pgonderi_1.g38	MF	43167	ion binding
Pgonderi_1.g38	BP	9059	macromolecule biosynthetic process
Pgonderi_1.g38	CC	16021	integral component of membrane
Pgonderi_1.g38	MF	5488	binding
Pgonderi_1.g38	BP	44267	cellular protein metabolic process
Pgonderi_1.g38	CC	31224	intrinsic component of membrane
Pgonderi_1.g38	BP	44271	cellular nitrogen compound biosynthetic process
Pgonderi_1.g38	CC	5622	intracellular anatomical structure
Pgonderi_1.g38	BP	1901566	organonitrogen compound biosynthetic process
Pgonderi_1.g38	CC	16020	membrane
Pgonderi_1.g38	BP	19538	protein metabolic process
Pgonderi_1.g38	CC	110165	cellular anatomical entity
Pgonderi_1.g38	BP	44260	cellular macromolecule metabolic process
Pgonderi_1.g38	BP	44249	cellular biosynthetic process
Pgonderi_1.g38	BP	1901576	organic substance biosynthetic process
Pgonderi_1.g38	BP	9058	biosynthetic process
Pgonderi_1.g38	BP	34641	cellular nitrogen compound metabolic process
Pgonderi_1.g38	BP	1901564	organonitrogen compound metabolic process
Pgonderi_1.g38	BP	43170	macromolecule metabolic process
Pgonderi_1.g38	BP	6807	nitrogen compound metabolic process
Pgonderi_1.g38	BP	44238	primary metabolic process
Pgonderi_1.g38	BP	44237	cellular metabolic process
Pgonderi_1.g38	BP	71704	organic substance metabolic process
Pgonderi_1.g38	BP	8152	metabolic process
Pgonderi_1.g38	BP	9987	cellular process
Pgonderi_1.g40	MF	31267	small GTPase binding
Pgonderi_1.g40	BP	6886	intracellular protein transport
Pgonderi_1.g40	CC	5635	nuclear envelope
Pgonderi_1.g40	MF	51020	GTPase binding
Pgonderi_1.g40	BP	34613	cellular protein localization
Pgonderi_1.g40	CC	5829	cytosol
Pgonderi_1.g40	MF	19899	enzyme binding
Pgonderi_1.g40	BP	70727	cellular macromolecule localization
Pgonderi_1.g40	CC	12505	endomembrane system
Pgonderi_1.g40	BP	46907	intracellular transport
Pgonderi_1.g40	MF	5515	protein binding
Pgonderi_1.g40	CC	31967	organelle envelope
Pgonderi_1.g40	BP	51649	establishment of localization in cell
Pgonderi_1.g40	MF	5488	binding
Pgonderi_1.g40	CC	31975	envelope
Pgonderi_1.g40	BP	51641	cellular localization
Pgonderi_1.g40	CC	5634	nucleus
Pgonderi_1.g40	BP	15031	protein transport
Pgonderi_1.g40	CC	43231	intracellular membrane-bounded organelle
Pgonderi_1.g40	BP	45184	establishment of protein localization
Pgonderi_1.g40	CC	43227	membrane-bounded organelle
Pgonderi_1.g40	BP	8104	protein localization
Pgonderi_1.g40	CC	5737	cytoplasm
Pgonderi_1.g40	BP	33036	macromolecule localization
Pgonderi_1.g40	CC	43229	intracellular organelle
Pgonderi_1.g40	BP	71705	nitrogen compound transport
Pgonderi_1.g40	CC	43226	organelle
Pgonderi_1.g40	BP	71702	organic substance transport
Pgonderi_1.g40	CC	5622	intracellular anatomical structure
Pgonderi_1.g40	BP	6810	transport
Pgonderi_1.g40	CC	110165	cellular anatomical entity
Pgonderi_1.g40	BP	51234	establishment of localization
Pgonderi_1.g40	BP	51179	localization
Pgonderi_1.g40	BP	9987	cellular process
Pgonderi_1.g40	BP	6606	protein import into nucleus
Pgonderi_1.g40	BP	51170	import into nucleus
Pgonderi_1.g40	BP	34504	protein localization to nucleus
Pgonderi_1.g40	BP	6913	nucleocytoplasmic transport
Pgonderi_1.g40	BP	51169	nuclear transport
Pgonderi_1.g40	BP	17038	protein import
Pgonderi_1.g40	BP	72594	establishment of protein localization to organelle
Pgonderi_1.g40	BP	33365	protein localization to organelle
Pgonderi_1.g41	CC	30688	preribosome, small subunit precursor
Pgonderi_1.g41	BP	6364	rRNA processing
Pgonderi_1.g41	MF	3735	structural constituent of ribosome
Pgonderi_1.g41	CC	30684	preribosome
Pgonderi_1.g41	BP	16072	rRNA metabolic process
Pgonderi_1.g41	MF	5198	structural molecule activity
Pgonderi_1.g41	BP	42254	ribosome biogenesis
Pgonderi_1.g41	CC	1990904	ribonucleoprotein complex
Pgonderi_1.g41	BP	22613	ribonucleoprotein complex biogenesis
Pgonderi_1.g41	CC	32991	protein-containing complex
Pgonderi_1.g41	BP	34470	ncRNA processing
Pgonderi_1.g41	CC	16021	integral component of membrane
Pgonderi_1.g41	BP	6396	RNA processing
Pgonderi_1.g41	CC	31224	intrinsic component of membrane
Pgonderi_1.g41	BP	34660	ncRNA metabolic process
Pgonderi_1.g41	CC	16020	membrane
Pgonderi_1.g41	BP	44085	cellular component biogenesis
Pgonderi_1.g41	CC	5840	ribosome
Pgonderi_1.g41	BP	71840	cellular component organization or biogenesis
Pgonderi_1.g41	CC	43232	intracellular non-membrane-bounded organelle
Pgonderi_1.g41	BP	16070	RNA metabolic process
Pgonderi_1.g41	CC	43228	non-membrane-bounded organelle
Pgonderi_1.g41	BP	90304	nucleic acid metabolic process
Pgonderi_1.g41	CC	43229	intracellular organelle
Pgonderi_1.g41	BP	10467	gene expression
Pgonderi_1.g41	CC	43226	organelle
Pgonderi_1.g41	BP	6139	nucleobase-containing compound metabolic process
Pgonderi_1.g41	CC	5622	intracellular anatomical structure
Pgonderi_1.g41	BP	6725	cellular aromatic compound metabolic process
Pgonderi_1.g41	CC	110165	cellular anatomical entity
Pgonderi_1.g41	BP	46483	heterocycle metabolic process
Pgonderi_1.g41	BP	1901360	organic cyclic compound metabolic process
Pgonderi_1.g41	BP	34641	cellular nitrogen compound metabolic process
Pgonderi_1.g41	BP	43170	macromolecule metabolic process
Pgonderi_1.g41	BP	6807	nitrogen compound metabolic process
Pgonderi_1.g41	BP	44238	primary metabolic process
Pgonderi_1.g41	BP	44237	cellular metabolic process
Pgonderi_1.g41	BP	71704	organic substance metabolic process
Pgonderi_1.g41	BP	8152	metabolic process
Pgonderi_1.g41	BP	9987	cellular process
Pgonderi_1.g41	BP	6412	translation
Pgonderi_1.g41	BP	43043	peptide biosynthetic process
Pgonderi_1.g41	BP	6518	peptide metabolic process
Pgonderi_1.g41	BP	43604	amide biosynthetic process
Pgonderi_1.g41	BP	43603	cellular amide metabolic process
Pgonderi_1.g41	BP	34645	cellular macromolecule biosynthetic process
Pgonderi_1.g41	BP	9059	macromolecule biosynthetic process
Pgonderi_1.g41	BP	44267	cellular protein metabolic process
Pgonderi_1.g41	BP	44271	cellular nitrogen compound biosynthetic process
Pgonderi_1.g41	BP	1901566	organonitrogen compound biosynthetic process
Pgonderi_1.g41	BP	19538	protein metabolic process
Pgonderi_1.g41	BP	44260	cellular macromolecule metabolic process
Pgonderi_1.g41	BP	44249	cellular biosynthetic process
Pgonderi_1.g41	BP	1901576	organic substance biosynthetic process
Pgonderi_1.g41	BP	9058	biosynthetic process
Pgonderi_1.g41	BP	1901564	organonitrogen compound metabolic process
Pgonderi_1.g42	BP	30261	chromosome condensation
Pgonderi_1.g42	MF	3677	DNA binding
Pgonderi_1.g42	BP	6323	DNA packaging
Pgonderi_1.g42	MF	3676	nucleic acid binding
Pgonderi_1.g42	BP	71103	DNA conformation change
Pgonderi_1.g42	MF	1901363	heterocyclic compound binding
Pgonderi_1.g42	BP	51276	chromosome organization
Pgonderi_1.g42	MF	97159	organic cyclic compound binding
Pgonderi_1.g42	BP	6996	organelle organization
Pgonderi_1.g42	MF	5488	binding
Pgonderi_1.g42	BP	16043	cellular component organization
Pgonderi_1.g42	BP	71840	cellular component organization or biogenesis
Pgonderi_1.g42	BP	9987	cellular process
Pgonderi_1.g43	CC	16021	integral component of membrane
Pgonderi_1.g43	CC	31224	intrinsic component of membrane
Pgonderi_1.g43	CC	16020	membrane
Pgonderi_1.g43	CC	110165	cellular anatomical entity
Pgonderi_1.g44	CC	32300	mismatch repair complex
Pgonderi_1.g44	MF	30983	mismatched DNA binding
Pgonderi_1.g44	BP	6298	mismatch repair
Pgonderi_1.g44	CC	1990391	DNA repair complex
Pgonderi_1.g44	MF	3690	double-stranded DNA binding
Pgonderi_1.g44	BP	6281	DNA repair
Pgonderi_1.g44	BP	6974	cellular response to DNA damage stimulus
Pgonderi_1.g44	CC	5634	nucleus
Pgonderi_1.g44	MF	3677	DNA binding
Pgonderi_1.g44	BP	33554	cellular response to stress
Pgonderi_1.g44	CC	32991	protein-containing complex
Pgonderi_1.g44	MF	5524	ATP binding
Pgonderi_1.g44	BP	6950	response to stress
Pgonderi_1.g44	MF	32559	adenyl ribonucleotide binding
Pgonderi_1.g44	CC	43231	intracellular membrane-bounded organelle
Pgonderi_1.g44	BP	6259	DNA metabolic process
Pgonderi_1.g44	MF	30554	adenyl nucleotide binding
Pgonderi_1.g44	CC	43227	membrane-bounded organelle
Pgonderi_1.g44	BP	51716	cellular response to stimulus
Pgonderi_1.g44	MF	35639	purine ribonucleoside triphosphate binding
Pgonderi_1.g44	CC	43229	intracellular organelle
Pgonderi_1.g44	BP	50896	response to stimulus
Pgonderi_1.g44	MF	32555	purine ribonucleotide binding
Pgonderi_1.g44	CC	43226	organelle
Pgonderi_1.g44	MF	17076	purine nucleotide binding
Pgonderi_1.g44	BP	90304	nucleic acid metabolic process
Pgonderi_1.g44	CC	5622	intracellular anatomical structure
Pgonderi_1.g44	MF	32553	ribonucleotide binding
Pgonderi_1.g44	BP	6139	nucleobase-containing compound metabolic process
Pgonderi_1.g44	CC	32302	MutSbeta complex
Pgonderi_1.g44	MF	97367	carbohydrate derivative binding
Pgonderi_1.g44	BP	6725	cellular aromatic compound metabolic process
Pgonderi_1.g44	CC	32301	MutSalpha complex
Pgonderi_1.g44	MF	43168	anion binding
Pgonderi_1.g44	BP	46483	heterocycle metabolic process
Pgonderi_1.g44	CC	140513	nuclear protein-containing complex
Pgonderi_1.g44	MF	166	nucleotide binding
Pgonderi_1.g44	BP	1901360	organic cyclic compound metabolic process
Pgonderi_1.g44	CC	110165	cellular anatomical entity
Pgonderi_1.g44	MF	1901265	nucleoside phosphate binding
Pgonderi_1.g44	BP	44260	cellular macromolecule metabolic process
Pgonderi_1.g44	MF	36094	small molecule binding
Pgonderi_1.g44	BP	34641	cellular nitrogen compound metabolic process
Pgonderi_1.g44	MF	3676	nucleic acid binding
Pgonderi_1.g44	BP	43170	macromolecule metabolic process
Pgonderi_1.g44	MF	43167	ion binding
Pgonderi_1.g44	BP	6807	nitrogen compound metabolic process
Pgonderi_1.g44	MF	1901363	heterocyclic compound binding
Pgonderi_1.g44	BP	44238	primary metabolic process
Pgonderi_1.g44	MF	97159	organic cyclic compound binding
Pgonderi_1.g44	BP	44237	cellular metabolic process
Pgonderi_1.g44	MF	5488	binding
Pgonderi_1.g44	BP	71704	organic substance metabolic process
Pgonderi_1.g44	BP	8152	metabolic process
Pgonderi_1.g44	MF	32181	dinucleotide repeat insertion binding
Pgonderi_1.g44	BP	9987	cellular process
Pgonderi_1.g44	MF	32142	single guanine insertion binding
Pgonderi_1.g44	MF	406	double-strand/single-strand DNA junction binding
Pgonderi_1.g44	BP	6301	postreplication repair
Pgonderi_1.g44	MF	32143	single thymine insertion binding
Pgonderi_1.g44	BP	45910	negative regulation of DNA recombination
Pgonderi_1.g44	MF	32139	dinucleotide insertion or deletion binding
Pgonderi_1.g44	BP	18	regulation of DNA recombination
Pgonderi_1.g44	MF	32137	guanine/thymine mispair binding
Pgonderi_1.g44	BP	51053	negative regulation of DNA metabolic process
Pgonderi_1.g44	MF	32405	MutLalpha complex binding
Pgonderi_1.g44	BP	43570	maintenance of DNA repeat elements
Pgonderi_1.g44	MF	32138	single base insertion or deletion binding
Pgonderi_1.g44	BP	51052	regulation of DNA metabolic process
Pgonderi_1.g44	MF	32404	mismatch repair complex binding
Pgonderi_1.g44	BP	45934	negative regulation of nucleobase-containing compound metabolic process
Pgonderi_1.g44	MF	32357	oxidized purine DNA binding
Pgonderi_1.g44	BP	51172	negative regulation of nitrogen compound metabolic process
Pgonderi_1.g44	MF	32356	oxidized DNA binding
Pgonderi_1.g44	BP	31324	negative regulation of cellular metabolic process
Pgonderi_1.g44	MF	32135	DNA insertion or deletion binding
Pgonderi_1.g44	BP	48523	negative regulation of cellular process
Pgonderi_1.g44	MF	400	four-way junction DNA binding
Pgonderi_1.g44	BP	10605	negative regulation of macromolecule metabolic process
Pgonderi_1.g44	MF	217	DNA secondary structure binding
Pgonderi_1.g44	BP	9892	negative regulation of metabolic process
Pgonderi_1.g44	MF	3684	damaged DNA binding
Pgonderi_1.g44	BP	51276	chromosome organization
Pgonderi_1.g44	MF	44877	protein-containing complex binding
Pgonderi_1.g44	BP	48519	negative regulation of biological process
Pgonderi_1.g44	MF	8094	ATPase, acting on DNA
Pgonderi_1.g44	BP	6310	DNA recombination
Pgonderi_1.g44	BP	6996	organelle organization
Pgonderi_1.g44	MF	16887	ATPase
Pgonderi_1.g44	MF	140097	catalytic activity, acting on DNA
Pgonderi_1.g44	BP	16043	cellular component organization
Pgonderi_1.g44	BP	71840	cellular component organization or biogenesis
Pgonderi_1.g44	MF	3824	catalytic activity
Pgonderi_1.g44	BP	19219	regulation of nucleobase-containing compound metabolic process
Pgonderi_1.g44	BP	51171	regulation of nitrogen compound metabolic process
Pgonderi_1.g44	BP	80090	regulation of primary metabolic process
Pgonderi_1.g44	BP	31323	regulation of cellular metabolic process
Pgonderi_1.g44	BP	60255	regulation of macromolecule metabolic process
Pgonderi_1.g44	BP	19222	regulation of metabolic process
Pgonderi_1.g44	BP	50794	regulation of cellular process
Pgonderi_1.g44	BP	50789	regulation of biological process
Pgonderi_1.g44	BP	65007	biological regulation
Pgonderi_1.g46	CC	16021	integral component of membrane
Pgonderi_1.g46	CC	31224	intrinsic component of membrane
Pgonderi_1.g46	CC	16020	membrane
Pgonderi_1.g46	CC	110165	cellular anatomical entity
Pgonderi_1.g47	BP	7005	mitochondrion organization
Pgonderi_1.g47	CC	5739	mitochondrion
Pgonderi_1.g47	MF	5524	ATP binding
Pgonderi_1.g47	BP	6996	organelle organization
Pgonderi_1.g47	MF	32559	adenyl ribonucleotide binding
Pgonderi_1.g47	CC	43231	intracellular membrane-bounded organelle
Pgonderi_1.g47	BP	16043	cellular component organization
Pgonderi_1.g47	MF	30554	adenyl nucleotide binding
Pgonderi_1.g47	CC	43227	membrane-bounded organelle
Pgonderi_1.g47	BP	71840	cellular component organization or biogenesis
Pgonderi_1.g47	MF	35639	purine ribonucleoside triphosphate binding
Pgonderi_1.g47	CC	5737	cytoplasm
Pgonderi_1.g47	MF	32555	purine ribonucleotide binding
Pgonderi_1.g47	CC	43229	intracellular organelle
Pgonderi_1.g47	BP	9987	cellular process
Pgonderi_1.g47	MF	17076	purine nucleotide binding
Pgonderi_1.g47	CC	43226	organelle
Pgonderi_1.g47	MF	32553	ribonucleotide binding
Pgonderi_1.g47	CC	5622	intracellular anatomical structure
Pgonderi_1.g47	MF	97367	carbohydrate derivative binding
Pgonderi_1.g47	CC	110165	cellular anatomical entity
Pgonderi_1.g47	MF	43168	anion binding
Pgonderi_1.g47	MF	166	nucleotide binding
Pgonderi_1.g47	MF	1901265	nucleoside phosphate binding
Pgonderi_1.g47	MF	36094	small molecule binding
Pgonderi_1.g47	MF	43167	ion binding
Pgonderi_1.g47	MF	1901363	heterocyclic compound binding
Pgonderi_1.g47	MF	97159	organic cyclic compound binding
Pgonderi_1.g47	MF	5488	binding
Pgonderi_1.g47	MF	16787	hydrolase activity
Pgonderi_1.g47	MF	8270	zinc ion binding
Pgonderi_1.g47	MF	3824	catalytic activity
Pgonderi_1.g47	MF	46914	transition metal ion binding
Pgonderi_1.g47	MF	46872	metal ion binding
Pgonderi_1.g47	MF	43169	cation binding
Pgonderi_1.g50	MF	4842	ubiquitin-protein transferase activity
Pgonderi_1.g50	BP	16567	protein ubiquitination
Pgonderi_1.g50	CC	5737	cytoplasm
Pgonderi_1.g50	MF	19787	ubiquitin-like protein transferase activity
Pgonderi_1.g50	BP	32446	protein modification by small protein conjugation
Pgonderi_1.g50	CC	5622	intracellular anatomical structure
Pgonderi_1.g50	BP	70647	protein modification by small protein conjugation or removal
Pgonderi_1.g50	MF	140096	catalytic activity, acting on a protein
Pgonderi_1.g50	CC	110165	cellular anatomical entity
Pgonderi_1.g50	BP	6464	cellular protein modification process
Pgonderi_1.g50	MF	16740	transferase activity
Pgonderi_1.g50	BP	36211	protein modification process
Pgonderi_1.g50	MF	3824	catalytic activity
Pgonderi_1.g50	BP	43412	macromolecule modification
Pgonderi_1.g50	MF	51087	chaperone binding
Pgonderi_1.g50	BP	44267	cellular protein metabolic process
Pgonderi_1.g50	MF	61630	ubiquitin protein ligase activity
Pgonderi_1.g50	BP	19538	protein metabolic process
Pgonderi_1.g50	MF	61659	ubiquitin-like protein ligase activity
Pgonderi_1.g50	BP	44260	cellular macromolecule metabolic process
Pgonderi_1.g50	MF	16874	ligase activity
Pgonderi_1.g50	BP	1901564	organonitrogen compound metabolic process
Pgonderi_1.g50	MF	5515	protein binding
Pgonderi_1.g50	BP	43170	macromolecule metabolic process
Pgonderi_1.g50	MF	5488	binding
Pgonderi_1.g50	BP	6807	nitrogen compound metabolic process
Pgonderi_1.g50	BP	44238	primary metabolic process
Pgonderi_1.g50	BP	44237	cellular metabolic process
Pgonderi_1.g50	BP	71704	organic substance metabolic process
Pgonderi_1.g50	BP	8152	metabolic process
Pgonderi_1.g50	BP	9987	cellular process
Pgonderi_1.g50	BP	71218	cellular response to misfolded protein
Pgonderi_1.g50	BP	51788	response to misfolded protein
Pgonderi_1.g50	BP	35967	cellular response to topologically incorrect protein
Pgonderi_1.g50	BP	209	protein polyubiquitination
Pgonderi_1.g50	BP	35966	response to topologically incorrect protein
Pgonderi_1.g50	BP	6515	protein quality control for misfolded or incompletely synthesized proteins
Pgonderi_1.g50	BP	45862	positive regulation of proteolysis
Pgonderi_1.g50	BP	43161	proteasome-mediated ubiquitin-dependent protein catabolic process
Pgonderi_1.g50	BP	10498	proteasomal protein catabolic process
Pgonderi_1.g50	BP	32270	positive regulation of cellular protein metabolic process
Pgonderi_1.g50	BP	51247	positive regulation of protein metabolic process
Pgonderi_1.g50	BP	30162	regulation of proteolysis
Pgonderi_1.g50	BP	71310	cellular response to organic substance
Pgonderi_1.g50	BP	6511	ubiquitin-dependent protein catabolic process
Pgonderi_1.g50	BP	19941	modification-dependent protein catabolic process
Pgonderi_1.g50	BP	43632	modification-dependent macromolecule catabolic process
Pgonderi_1.g50	BP	51603	proteolysis involved in cellular protein catabolic process
Pgonderi_1.g50	BP	44257	cellular protein catabolic process
Pgonderi_1.g50	BP	10033	response to organic substance
Pgonderi_1.g50	BP	51173	positive regulation of nitrogen compound metabolic process
Pgonderi_1.g50	BP	30163	protein catabolic process
Pgonderi_1.g50	BP	10604	positive regulation of macromolecule metabolic process
Pgonderi_1.g50	BP	31325	positive regulation of cellular metabolic process
Pgonderi_1.g50	BP	9893	positive regulation of metabolic process
Pgonderi_1.g50	BP	32268	regulation of cellular protein metabolic process
Pgonderi_1.g50	BP	51246	regulation of protein metabolic process
Pgonderi_1.g50	BP	48522	positive regulation of cellular process
Pgonderi_1.g50	BP	48518	positive regulation of biological process
Pgonderi_1.g50	BP	44265	cellular macromolecule catabolic process
Pgonderi_1.g50	BP	70887	cellular response to chemical stimulus
Pgonderi_1.g50	BP	9057	macromolecule catabolic process
Pgonderi_1.g50	BP	1901565	organonitrogen compound catabolic process
Pgonderi_1.g50	BP	42221	response to chemical
Pgonderi_1.g50	BP	33554	cellular response to stress
Pgonderi_1.g50	BP	44248	cellular catabolic process
Pgonderi_1.g50	BP	6950	response to stress
Pgonderi_1.g50	BP	1901575	organic substance catabolic process
Pgonderi_1.g50	BP	9056	catabolic process
Pgonderi_1.g50	BP	6508	proteolysis
Pgonderi_1.g50	BP	51716	cellular response to stimulus
Pgonderi_1.g50	BP	51171	regulation of nitrogen compound metabolic process
Pgonderi_1.g50	BP	80090	regulation of primary metabolic process
Pgonderi_1.g50	BP	31323	regulation of cellular metabolic process
Pgonderi_1.g50	BP	60255	regulation of macromolecule metabolic process
Pgonderi_1.g50	BP	19222	regulation of metabolic process
Pgonderi_1.g50	BP	50896	response to stimulus
Pgonderi_1.g50	BP	50794	regulation of cellular process
Pgonderi_1.g50	BP	50789	regulation of biological process
Pgonderi_1.g50	BP	65007	biological regulation
Pgonderi_1.g51	CC	16021	integral component of membrane
Pgonderi_1.g51	CC	31224	intrinsic component of membrane
Pgonderi_1.g51	CC	16020	membrane
Pgonderi_1.g51	CC	110165	cellular anatomical entity
Pgonderi_1.g52	CC	5730	nucleolus
Pgonderi_1.g52	BP	6364	rRNA processing
Pgonderi_1.g52	BP	16072	rRNA metabolic process
Pgonderi_1.g52	CC	31981	nuclear lumen
Pgonderi_1.g52	BP	42254	ribosome biogenesis
Pgonderi_1.g52	CC	70013	intracellular organelle lumen
Pgonderi_1.g52	CC	43233	organelle lumen
Pgonderi_1.g52	BP	22613	ribonucleoprotein complex biogenesis
Pgonderi_1.g52	CC	31974	membrane-enclosed lumen
Pgonderi_1.g52	BP	34470	ncRNA processing
Pgonderi_1.g52	BP	6396	RNA processing
Pgonderi_1.g52	CC	5634	nucleus
Pgonderi_1.g52	BP	34660	ncRNA metabolic process
Pgonderi_1.g52	CC	43231	intracellular membrane-bounded organelle
Pgonderi_1.g52	BP	44085	cellular component biogenesis
Pgonderi_1.g52	CC	43227	membrane-bounded organelle
Pgonderi_1.g52	BP	71840	cellular component organization or biogenesis
Pgonderi_1.g52	CC	43232	intracellular non-membrane-bounded organelle
Pgonderi_1.g52	BP	16070	RNA metabolic process
Pgonderi_1.g52	CC	43228	non-membrane-bounded organelle
Pgonderi_1.g52	BP	90304	nucleic acid metabolic process
Pgonderi_1.g52	CC	43229	intracellular organelle
Pgonderi_1.g52	BP	10467	gene expression
Pgonderi_1.g52	CC	43226	organelle
Pgonderi_1.g52	BP	6139	nucleobase-containing compound metabolic process
Pgonderi_1.g52	CC	5840	ribosome
Pgonderi_1.g52	BP	6725	cellular aromatic compound metabolic process
Pgonderi_1.g52	CC	5622	intracellular anatomical structure
Pgonderi_1.g52	BP	46483	heterocycle metabolic process
Pgonderi_1.g52	CC	30687	preribosome, large subunit precursor
Pgonderi_1.g52	BP	1901360	organic cyclic compound metabolic process
Pgonderi_1.g52	CC	30684	preribosome
Pgonderi_1.g52	BP	34641	cellular nitrogen compound metabolic process
Pgonderi_1.g52	CC	1990904	ribonucleoprotein complex
Pgonderi_1.g52	BP	43170	macromolecule metabolic process
Pgonderi_1.g52	CC	32991	protein-containing complex
Pgonderi_1.g52	BP	6807	nitrogen compound metabolic process
Pgonderi_1.g52	CC	110165	cellular anatomical entity
Pgonderi_1.g52	BP	44238	primary metabolic process
Pgonderi_1.g52	BP	44237	cellular metabolic process
Pgonderi_1.g52	BP	71704	organic substance metabolic process
Pgonderi_1.g52	BP	8152	metabolic process
Pgonderi_1.g52	BP	9987	cellular process
Pgonderi_1.g52	BP	460	maturation of 5.8S rRNA
Pgonderi_1.g52	BP	470	maturation of LSU-rRNA
Pgonderi_1.g52	BP	42273	ribosomal large subunit biogenesis
Pgonderi_1.g53	MF	43014	alpha-tubulin binding
Pgonderi_1.g53	BP	6457	protein folding
Pgonderi_1.g53	CC	5737	cytoplasm
Pgonderi_1.g53	MF	15631	tubulin binding
Pgonderi_1.g53	CC	5622	intracellular anatomical structure
Pgonderi_1.g53	BP	7021	tubulin complex assembly
Pgonderi_1.g53	MF	8092	cytoskeletal protein binding
Pgonderi_1.g53	BP	7023	post-chaperonin tubulin folding pathway
Pgonderi_1.g53	CC	110165	cellular anatomical entity
Pgonderi_1.g53	MF	5515	protein binding
Pgonderi_1.g53	BP	9987	cellular process
Pgonderi_1.g53	MF	5488	binding
Pgonderi_1.g53	BP	226	microtubule cytoskeleton organization
Pgonderi_1.g53	BP	7017	microtubule-based process
Pgonderi_1.g53	BP	7010	cytoskeleton organization
Pgonderi_1.g53	BP	34622	cellular protein-containing complex assembly
Pgonderi_1.g53	BP	65003	protein-containing complex assembly
Pgonderi_1.g53	BP	43933	protein-containing complex subunit organization
Pgonderi_1.g53	BP	22607	cellular component assembly
Pgonderi_1.g53	BP	6996	organelle organization
Pgonderi_1.g53	BP	44085	cellular component biogenesis
Pgonderi_1.g53	BP	16043	cellular component organization
Pgonderi_1.g53	BP	71840	cellular component organization or biogenesis
Pgonderi_1.g55	CC	16021	integral component of membrane
Pgonderi_1.g55	CC	31224	intrinsic component of membrane
Pgonderi_1.g55	CC	16020	membrane
Pgonderi_1.g55	CC	110165	cellular anatomical entity
Pgonderi_1.g56	MF	106310	protein serine kinase activity
Pgonderi_1.g56	BP	8033	tRNA processing
Pgonderi_1.g56	CC	408	EKC/KEOPS complex
Pgonderi_1.g56	MF	106311	protein threonine kinase activity
Pgonderi_1.g56	BP	34470	ncRNA processing
Pgonderi_1.g56	CC	5634	nucleus
Pgonderi_1.g56	MF	4674	protein serine/threonine kinase activity
Pgonderi_1.g56	BP	6468	protein phosphorylation
Pgonderi_1.g56	CC	32991	protein-containing complex
Pgonderi_1.g56	MF	4672	protein kinase activity
Pgonderi_1.g56	BP	6399	tRNA metabolic process
Pgonderi_1.g56	CC	43231	intracellular membrane-bounded organelle
Pgonderi_1.g56	MF	16773	phosphotransferase activity, alcohol group as acceptor
Pgonderi_1.g56	BP	6396	RNA processing
Pgonderi_1.g56	CC	43227	membrane-bounded organelle
Pgonderi_1.g56	BP	34660	ncRNA metabolic process
Pgonderi_1.g56	MF	16301	kinase activity
Pgonderi_1.g56	CC	5737	cytoplasm
Pgonderi_1.g56	BP	6464	cellular protein modification process
Pgonderi_1.g56	MF	16772	transferase activity, transferring phosphorus-containing groups
Pgonderi_1.g56	CC	43229	intracellular organelle
Pgonderi_1.g56	BP	36211	protein modification process
Pgonderi_1.g56	MF	140096	catalytic activity, acting on a protein
Pgonderi_1.g56	CC	43226	organelle
Pgonderi_1.g56	BP	16310	phosphorylation
Pgonderi_1.g56	MF	5524	ATP binding
Pgonderi_1.g56	CC	5622	intracellular anatomical structure
Pgonderi_1.g56	BP	16070	RNA metabolic process
Pgonderi_1.g56	MF	32559	adenyl ribonucleotide binding
Pgonderi_1.g56	CC	16021	integral component of membrane
Pgonderi_1.g56	BP	43412	macromolecule modification
Pgonderi_1.g56	MF	30554	adenyl nucleotide binding
Pgonderi_1.g56	CC	31224	intrinsic component of membrane
Pgonderi_1.g56	BP	6796	phosphate-containing compound metabolic process
Pgonderi_1.g56	MF	35639	purine ribonucleoside triphosphate binding
Pgonderi_1.g56	CC	16020	membrane
Pgonderi_1.g56	BP	6793	phosphorus metabolic process
Pgonderi_1.g56	MF	32555	purine ribonucleotide binding
Pgonderi_1.g56	CC	110165	cellular anatomical entity
Pgonderi_1.g56	MF	17076	purine nucleotide binding
Pgonderi_1.g56	BP	90304	nucleic acid metabolic process
Pgonderi_1.g56	MF	32553	ribonucleotide binding
Pgonderi_1.g56	BP	10467	gene expression
Pgonderi_1.g56	MF	97367	carbohydrate derivative binding
Pgonderi_1.g56	BP	44267	cellular protein metabolic process
Pgonderi_1.g56	MF	43168	anion binding
Pgonderi_1.g56	BP	6139	nucleobase-containing compound metabolic process
Pgonderi_1.g56	MF	166	nucleotide binding
Pgonderi_1.g56	BP	19538	protein metabolic process
Pgonderi_1.g56	MF	1901265	nucleoside phosphate binding
Pgonderi_1.g56	BP	6725	cellular aromatic compound metabolic process
Pgonderi_1.g56	MF	36094	small molecule binding
Pgonderi_1.g56	BP	46483	heterocycle metabolic process
Pgonderi_1.g56	MF	16740	transferase activity
Pgonderi_1.g56	BP	1901360	organic cyclic compound metabolic process
Pgonderi_1.g56	BP	44260	cellular macromolecule metabolic process
Pgonderi_1.g56	MF	43167	ion binding
Pgonderi_1.g56	BP	34641	cellular nitrogen compound metabolic process
Pgonderi_1.g56	MF	1901363	heterocyclic compound binding
Pgonderi_1.g56	BP	1901564	organonitrogen compound metabolic process
Pgonderi_1.g56	MF	97159	organic cyclic compound binding
Pgonderi_1.g56	BP	43170	macromolecule metabolic process
Pgonderi_1.g56	MF	5488	binding
Pgonderi_1.g56	BP	6807	nitrogen compound metabolic process
Pgonderi_1.g56	MF	3824	catalytic activity
Pgonderi_1.g56	BP	44238	primary metabolic process
Pgonderi_1.g56	MF	5515	protein binding
Pgonderi_1.g56	BP	44237	cellular metabolic process
Pgonderi_1.g56	MF	16787	hydrolase activity
Pgonderi_1.g56	BP	71704	organic substance metabolic process
Pgonderi_1.g56	BP	8152	metabolic process
Pgonderi_1.g56	BP	9987	cellular process
Pgonderi_1.g56	BP	70525	tRNA threonylcarbamoyladenosine metabolic process
Pgonderi_1.g57	MF	51082	unfolded protein binding
Pgonderi_1.g57	BP	6457	protein folding
Pgonderi_1.g57	CC	48471	perinuclear region of cytoplasm
Pgonderi_1.g57	MF	5515	protein binding
Pgonderi_1.g57	BP	9987	cellular process
Pgonderi_1.g57	CC	5829	cytosol
Pgonderi_1.g57	MF	5524	ATP binding
Pgonderi_1.g57	BP	50821	protein stabilization
Pgonderi_1.g57	CC	5737	cytoplasm
Pgonderi_1.g57	MF	32559	adenyl ribonucleotide binding
Pgonderi_1.g57	BP	31647	regulation of protein stability
Pgonderi_1.g57	CC	32991	protein-containing complex
Pgonderi_1.g57	MF	30554	adenyl nucleotide binding
Pgonderi_1.g57	BP	34605	cellular response to heat
Pgonderi_1.g57	CC	5622	intracellular anatomical structure
Pgonderi_1.g57	MF	35639	purine ribonucleoside triphosphate binding
Pgonderi_1.g57	BP	9408	response to heat
Pgonderi_1.g57	CC	5886	plasma membrane
Pgonderi_1.g57	MF	32555	purine ribonucleotide binding
Pgonderi_1.g57	BP	9266	response to temperature stimulus
Pgonderi_1.g57	CC	71944	cell periphery
Pgonderi_1.g57	MF	17076	purine nucleotide binding
Pgonderi_1.g57	BP	9628	response to abiotic stimulus
Pgonderi_1.g57	CC	16020	membrane
Pgonderi_1.g57	MF	32553	ribonucleotide binding
Pgonderi_1.g57	BP	65008	regulation of biological quality
Pgonderi_1.g57	CC	110165	cellular anatomical entity
Pgonderi_1.g57	MF	97367	carbohydrate derivative binding
Pgonderi_1.g57	BP	33554	cellular response to stress
Pgonderi_1.g57	MF	43168	anion binding
Pgonderi_1.g57	BP	6950	response to stress
Pgonderi_1.g57	MF	166	nucleotide binding
Pgonderi_1.g57	BP	51716	cellular response to stimulus
Pgonderi_1.g57	MF	1901265	nucleoside phosphate binding
Pgonderi_1.g57	BP	50896	response to stimulus
Pgonderi_1.g57	MF	36094	small molecule binding
Pgonderi_1.g57	BP	65007	biological regulation
Pgonderi_1.g57	MF	43167	ion binding
Pgonderi_1.g57	MF	1901363	heterocyclic compound binding
Pgonderi_1.g57	MF	97159	organic cyclic compound binding
Pgonderi_1.g57	MF	5488	binding
Pgonderi_1.g58	MF	3682	chromatin binding
Pgonderi_1.g58	MF	5488	binding
Pgonderi_1.g60	BP	6123	mitochondrial electron transport, cytochrome c to oxygen
Pgonderi_1.g60	CC	5751	mitochondrial respiratory chain complex IV
Pgonderi_1.g60	MF	4386	helicase activity
Pgonderi_1.g60	CC	5746	mitochondrial respirasome
Pgonderi_1.g60	BP	42775	mitochondrial ATP synthesis coupled electron transport
Pgonderi_1.g60	MF	8094	ATPase, acting on DNA
Pgonderi_1.g60	CC	45277	respiratory chain complex IV
Pgonderi_1.g60	BP	19646	aerobic electron transport chain
Pgonderi_1.g60	MF	16887	ATPase
Pgonderi_1.g60	CC	98800	inner mitochondrial membrane protein complex
Pgonderi_1.g60	BP	42773	ATP synthesis coupled electron transport
Pgonderi_1.g60	MF	140097	catalytic activity, acting on DNA
Pgonderi_1.g60	CC	98798	mitochondrial protein-containing complex
Pgonderi_1.g60	BP	22904	respiratory electron transport chain
Pgonderi_1.g60	MF	3724	RNA helicase activity
Pgonderi_1.g60	CC	98803	respiratory chain complex
Pgonderi_1.g60	BP	6119	oxidative phosphorylation
Pgonderi_1.g60	MF	140098	catalytic activity, acting on RNA
Pgonderi_1.g60	CC	70069	cytochrome complex
Pgonderi_1.g60	BP	9060	aerobic respiration
Pgonderi_1.g60	MF	16787	hydrolase activity
Pgonderi_1.g60	CC	70469	respirasome
Pgonderi_1.g60	BP	46034	ATP metabolic process
Pgonderi_1.g60	MF	3824	catalytic activity
Pgonderi_1.g60	CC	5743	mitochondrial inner membrane
Pgonderi_1.g60	BP	45333	cellular respiration
Pgonderi_1.g60	CC	19866	organelle inner membrane
Pgonderi_1.g60	BP	15980	energy derivation by oxidation of organic compounds
Pgonderi_1.g60	CC	31966	mitochondrial membrane
Pgonderi_1.g60	BP	22900	electron transport chain
Pgonderi_1.g60	CC	5740	mitochondrial envelope
Pgonderi_1.g60	BP	6091	generation of precursor metabolites and energy
Pgonderi_1.g60	CC	98796	membrane protein complex
Pgonderi_1.g60	BP	44237	cellular metabolic process
Pgonderi_1.g60	CC	31967	organelle envelope
Pgonderi_1.g60	BP	8152	metabolic process
Pgonderi_1.g60	CC	5739	mitochondrion
Pgonderi_1.g60	BP	9987	cellular process
Pgonderi_1.g60	CC	31090	organelle membrane
Pgonderi_1.g60	CC	31975	envelope
Pgonderi_1.g60	CC	32991	protein-containing complex
Pgonderi_1.g60	CC	43231	intracellular membrane-bounded organelle
Pgonderi_1.g60	CC	43227	membrane-bounded organelle
Pgonderi_1.g60	CC	5737	cytoplasm
Pgonderi_1.g60	CC	43229	intracellular organelle
Pgonderi_1.g60	CC	43226	organelle
Pgonderi_1.g60	CC	5622	intracellular anatomical structure
Pgonderi_1.g60	CC	16021	integral component of membrane
Pgonderi_1.g60	CC	31224	intrinsic component of membrane
Pgonderi_1.g60	CC	16020	membrane
Pgonderi_1.g60	CC	110165	cellular anatomical entity
Pgonderi_1.g61	MF	5524	ATP binding
Pgonderi_1.g61	CC	5829	cytosol
Pgonderi_1.g61	MF	32559	adenyl ribonucleotide binding
Pgonderi_1.g61	CC	5634	nucleus
Pgonderi_1.g61	MF	30554	adenyl nucleotide binding
Pgonderi_1.g61	CC	43231	intracellular membrane-bounded organelle
Pgonderi_1.g61	MF	35639	purine ribonucleoside triphosphate binding
Pgonderi_1.g61	CC	43227	membrane-bounded organelle
Pgonderi_1.g61	MF	32555	purine ribonucleotide binding
Pgonderi_1.g61	CC	5737	cytoplasm
Pgonderi_1.g61	MF	17076	purine nucleotide binding
Pgonderi_1.g61	CC	43229	intracellular organelle
Pgonderi_1.g61	MF	32553	ribonucleotide binding
Pgonderi_1.g61	CC	43226	organelle
Pgonderi_1.g61	MF	97367	carbohydrate derivative binding
Pgonderi_1.g61	CC	5622	intracellular anatomical structure
Pgonderi_1.g61	MF	43168	anion binding
Pgonderi_1.g61	CC	110165	cellular anatomical entity
Pgonderi_1.g61	MF	166	nucleotide binding
Pgonderi_1.g61	MF	1901265	nucleoside phosphate binding
Pgonderi_1.g61	MF	36094	small molecule binding
Pgonderi_1.g61	MF	43167	ion binding
Pgonderi_1.g61	MF	1901363	heterocyclic compound binding
Pgonderi_1.g61	MF	97159	organic cyclic compound binding
Pgonderi_1.g61	MF	5488	binding
Pgonderi_1.g62	MF	16531	copper chaperone activity
Pgonderi_1.g62	BP	8535	respiratory chain complex IV assembly
Pgonderi_1.g62	CC	5743	mitochondrial inner membrane
Pgonderi_1.g62	MF	16530	metallochaperone activity
Pgonderi_1.g62	BP	6878	cellular copper ion homeostasis
Pgonderi_1.g62	CC	19866	organelle inner membrane
Pgonderi_1.g62	BP	55070	copper ion homeostasis
Pgonderi_1.g62	MF	140104	molecular carrier activity
Pgonderi_1.g62	CC	31966	mitochondrial membrane
Pgonderi_1.g62	BP	46916	cellular transition metal ion homeostasis
Pgonderi_1.g62	MF	5507	copper ion binding
Pgonderi_1.g62	CC	5740	mitochondrial envelope
Pgonderi_1.g62	BP	6875	cellular metal ion homeostasis
Pgonderi_1.g62	CC	5739	mitochondrion
Pgonderi_1.g62	MF	46914	transition metal ion binding
Pgonderi_1.g62	BP	30003	cellular cation homeostasis
Pgonderi_1.g62	CC	31967	organelle envelope
Pgonderi_1.g62	MF	46872	metal ion binding
Pgonderi_1.g62	BP	55076	transition metal ion homeostasis
Pgonderi_1.g62	CC	31090	organelle membrane
Pgonderi_1.g62	MF	43169	cation binding
Pgonderi_1.g62	BP	6873	cellular ion homeostasis
Pgonderi_1.g62	CC	31975	envelope
Pgonderi_1.g62	MF	43167	ion binding
Pgonderi_1.g62	BP	55082	cellular chemical homeostasis
Pgonderi_1.g62	CC	43231	intracellular membrane-bounded organelle
Pgonderi_1.g62	MF	5488	binding
Pgonderi_1.g62	BP	55065	metal ion homeostasis
Pgonderi_1.g62	CC	43227	membrane-bounded organelle
Pgonderi_1.g62	BP	17004	cytochrome complex assembly
Pgonderi_1.g62	CC	5737	cytoplasm
Pgonderi_1.g62	BP	55080	cation homeostasis
Pgonderi_1.g62	CC	43229	intracellular organelle
Pgonderi_1.g62	BP	98771	inorganic ion homeostasis
Pgonderi_1.g62	CC	43226	organelle
Pgonderi_1.g62	BP	50801	ion homeostasis
Pgonderi_1.g62	CC	5622	intracellular anatomical structure
Pgonderi_1.g62	BP	48878	chemical homeostasis
Pgonderi_1.g62	CC	16021	integral component of membrane
Pgonderi_1.g62	BP	19725	cellular homeostasis
Pgonderi_1.g62	CC	31224	intrinsic component of membrane
Pgonderi_1.g62	BP	42592	homeostatic process
Pgonderi_1.g62	CC	16020	membrane
Pgonderi_1.g62	BP	34622	cellular protein-containing complex assembly
Pgonderi_1.g62	CC	110165	cellular anatomical entity
Pgonderi_1.g62	BP	65003	protein-containing complex assembly
Pgonderi_1.g62	BP	43933	protein-containing complex subunit organization
Pgonderi_1.g62	BP	65008	regulation of biological quality
Pgonderi_1.g62	BP	22607	cellular component assembly
Pgonderi_1.g62	BP	44085	cellular component biogenesis
Pgonderi_1.g62	BP	16043	cellular component organization
Pgonderi_1.g62	BP	71840	cellular component organization or biogenesis
Pgonderi_1.g62	BP	65007	biological regulation
Pgonderi_1.g62	BP	33617	mitochondrial cytochrome c oxidase assembly
Pgonderi_1.g62	BP	33108	mitochondrial respiratory chain complex assembly
Pgonderi_1.g62	BP	9987	cellular process
Pgonderi_1.g62	BP	7005	mitochondrion organization
Pgonderi_1.g62	BP	6996	organelle organization
Pgonderi_1.g62	BP	9793	embryo development ending in seed dormancy
Pgonderi_1.g62	BP	48316	seed development
Pgonderi_1.g62	BP	10154	fruit development
Pgonderi_1.g62	BP	48608	reproductive structure development
Pgonderi_1.g62	BP	61458	reproductive system development
Pgonderi_1.g62	BP	9791	post-embryonic development
Pgonderi_1.g62	BP	9790	embryo development
Pgonderi_1.g62	BP	3006	developmental process involved in reproduction
Pgonderi_1.g62	BP	22414	reproductive process
Pgonderi_1.g62	BP	3	reproduction
Pgonderi_1.g62	BP	48731	system development
Pgonderi_1.g62	BP	7275	multicellular organism development
Pgonderi_1.g62	BP	48856	anatomical structure development
Pgonderi_1.g62	BP	32502	developmental process
Pgonderi_1.g62	BP	32501	multicellular organismal process
Pgonderi_1.g63	CC	5774	vacuolar membrane
Pgonderi_1.g63	MF	42910	xenobiotic transmembrane transporter activity
Pgonderi_1.g63	BP	42908	xenobiotic transport
Pgonderi_1.g63	CC	5773	vacuole
Pgonderi_1.g63	MF	22857	transmembrane transporter activity
Pgonderi_1.g63	BP	6810	transport
Pgonderi_1.g63	CC	98588	bounding membrane of organelle
Pgonderi_1.g63	MF	5215	transporter activity
Pgonderi_1.g63	BP	51234	establishment of localization
Pgonderi_1.g63	CC	31090	organelle membrane
Pgonderi_1.g63	BP	51179	localization
Pgonderi_1.g63	CC	43231	intracellular membrane-bounded organelle
Pgonderi_1.g63	BP	34635	glutathione transport
Pgonderi_1.g63	CC	43227	membrane-bounded organelle
Pgonderi_1.g63	BP	42939	tripeptide transport
Pgonderi_1.g63	CC	5737	cytoplasm
Pgonderi_1.g63	BP	42493	response to drug
Pgonderi_1.g63	CC	43229	intracellular organelle
Pgonderi_1.g63	BP	72337	modified amino acid transport
Pgonderi_1.g63	CC	43226	organelle
Pgonderi_1.g63	BP	6857	oligopeptide transport
Pgonderi_1.g63	CC	5622	intracellular anatomical structure
Pgonderi_1.g63	BP	72348	sulfur compound transport
Pgonderi_1.g63	CC	16021	integral component of membrane
Pgonderi_1.g63	BP	15833	peptide transport
Pgonderi_1.g63	CC	31224	intrinsic component of membrane
Pgonderi_1.g63	BP	42886	amide transport
Pgonderi_1.g63	CC	16020	membrane
Pgonderi_1.g63	BP	15711	organic anion transport
Pgonderi_1.g63	CC	20020	food vacuole
Pgonderi_1.g63	BP	6820	anion transport
Pgonderi_1.g63	CC	32010	phagolysosome
Pgonderi_1.g63	BP	42221	response to chemical
Pgonderi_1.g63	CC	5767	secondary lysosome
Pgonderi_1.g63	BP	71705	nitrogen compound transport
Pgonderi_1.g63	CC	45335	phagocytic vesicle
Pgonderi_1.g63	BP	71702	organic substance transport
Pgonderi_1.g63	CC	30139	endocytic vesicle
Pgonderi_1.g63	BP	6811	ion transport
Pgonderi_1.g63	CC	5764	lysosome
Pgonderi_1.g63	BP	50896	response to stimulus
Pgonderi_1.g63	CC	323	lytic vacuole
Pgonderi_1.g63	CC	31410	cytoplasmic vesicle
Pgonderi_1.g63	CC	97708	intracellular vesicle
Pgonderi_1.g63	CC	31982	vesicle
Pgonderi_1.g63	CC	5783	endoplasmic reticulum
Pgonderi_1.g63	CC	12505	endomembrane system
Pgonderi_1.g63	CC	110165	cellular anatomical entity
Pgonderi_1.g64	MF	3677	DNA binding
Pgonderi_1.g64	MF	3676	nucleic acid binding
Pgonderi_1.g64	MF	1901363	heterocyclic compound binding
Pgonderi_1.g64	MF	97159	organic cyclic compound binding
Pgonderi_1.g64	MF	5488	binding
Pgonderi_1.g65	MF	97573	glutathione oxidoreductase activity
Pgonderi_1.g65	BP	98869	cellular oxidant detoxification
Pgonderi_1.g65	CC	16021	integral component of membrane
Pgonderi_1.g65	MF	15035	protein-disulfide reductase activity
Pgonderi_1.g65	BP	1990748	cellular detoxification
Pgonderi_1.g65	CC	31224	intrinsic component of membrane
Pgonderi_1.g65	MF	15036	disulfide oxidoreductase activity
Pgonderi_1.g65	BP	97237	cellular response to toxic substance
Pgonderi_1.g65	CC	16020	membrane
Pgonderi_1.g65	MF	16667	oxidoreductase activity, acting on a sulfur group of donors
Pgonderi_1.g65	BP	98754	detoxification
Pgonderi_1.g65	CC	110165	cellular anatomical entity
Pgonderi_1.g65	MF	51536	iron-sulfur cluster binding
Pgonderi_1.g65	BP	9636	response to toxic substance
Pgonderi_1.g65	MF	51540	metal cluster binding
Pgonderi_1.g65	BP	70887	cellular response to chemical stimulus
Pgonderi_1.g65	MF	140096	catalytic activity, acting on a protein
Pgonderi_1.g65	BP	42221	response to chemical
Pgonderi_1.g65	MF	16491	oxidoreductase activity
Pgonderi_1.g65	BP	51716	cellular response to stimulus
Pgonderi_1.g65	MF	46872	metal ion binding
Pgonderi_1.g65	BP	50896	response to stimulus
Pgonderi_1.g65	MF	43169	cation binding
Pgonderi_1.g65	BP	9987	cellular process
Pgonderi_1.g65	MF	43167	ion binding
Pgonderi_1.g65	MF	5488	binding
Pgonderi_1.g65	MF	3824	catalytic activity
Pgonderi_1.g65	MF	4601	peroxidase activity
Pgonderi_1.g65	MF	16684	oxidoreductase activity, acting on peroxide as acceptor
Pgonderi_1.g65	MF	16209	antioxidant activity
Pgonderi_1.g66	CC	16592	mediator complex
Pgonderi_1.g66	MF	3712	transcription coregulator activity
Pgonderi_1.g66	BP	6357	regulation of transcription by RNA polymerase II
Pgonderi_1.g66	CC	140513	nuclear protein-containing complex
Pgonderi_1.g66	MF	140110	transcription regulator activity
Pgonderi_1.g66	BP	6355	regulation of transcription, DNA-templated
Pgonderi_1.g66	CC	5634	nucleus
Pgonderi_1.g66	BP	1903506	regulation of nucleic acid-templated transcription
Pgonderi_1.g66	BP	2001141	regulation of RNA biosynthetic process
Pgonderi_1.g66	CC	32991	protein-containing complex
Pgonderi_1.g66	BP	51252	regulation of RNA metabolic process
Pgonderi_1.g66	CC	43231	intracellular membrane-bounded organelle
Pgonderi_1.g66	BP	19219	regulation of nucleobase-containing compound metabolic process
Pgonderi_1.g66	CC	43227	membrane-bounded organelle
Pgonderi_1.g66	BP	2000112	regulation of cellular macromolecule biosynthetic process
Pgonderi_1.g66	CC	43229	intracellular organelle
Pgonderi_1.g66	BP	10556	regulation of macromolecule biosynthetic process
Pgonderi_1.g66	CC	43226	organelle
Pgonderi_1.g66	BP	31326	regulation of cellular biosynthetic process
Pgonderi_1.g66	CC	5622	intracellular anatomical structure
Pgonderi_1.g66	BP	9889	regulation of biosynthetic process
Pgonderi_1.g66	CC	110165	cellular anatomical entity
Pgonderi_1.g66	BP	10468	regulation of gene expression
Pgonderi_1.g66	BP	51171	regulation of nitrogen compound metabolic process
Pgonderi_1.g66	BP	80090	regulation of primary metabolic process
Pgonderi_1.g66	BP	31323	regulation of cellular metabolic process
Pgonderi_1.g66	BP	60255	regulation of macromolecule metabolic process
Pgonderi_1.g66	BP	19222	regulation of metabolic process
Pgonderi_1.g66	BP	50794	regulation of cellular process
Pgonderi_1.g66	BP	50789	regulation of biological process
Pgonderi_1.g66	BP	65007	biological regulation
Pgonderi_1.g68	BP	6260	DNA replication
Pgonderi_1.g68	CC	5634	nucleus
Pgonderi_1.g68	MF	3677	DNA binding
Pgonderi_1.g68	BP	6310	DNA recombination
Pgonderi_1.g68	CC	43231	intracellular membrane-bounded organelle
Pgonderi_1.g68	MF	3676	nucleic acid binding
Pgonderi_1.g68	BP	6281	DNA repair
Pgonderi_1.g68	CC	43227	membrane-bounded organelle
Pgonderi_1.g68	MF	1901363	heterocyclic compound binding
Pgonderi_1.g68	BP	6974	cellular response to DNA damage stimulus
Pgonderi_1.g68	CC	43229	intracellular organelle
Pgonderi_1.g68	MF	97159	organic cyclic compound binding
Pgonderi_1.g68	BP	33554	cellular response to stress
Pgonderi_1.g68	CC	43226	organelle
Pgonderi_1.g68	MF	5488	binding
Pgonderi_1.g68	BP	6950	response to stress
Pgonderi_1.g68	CC	5622	intracellular anatomical structure
Pgonderi_1.g68	BP	6259	DNA metabolic process
Pgonderi_1.g68	CC	110165	cellular anatomical entity
Pgonderi_1.g68	BP	51716	cellular response to stimulus
Pgonderi_1.g68	BP	50896	response to stimulus
Pgonderi_1.g68	BP	90304	nucleic acid metabolic process
Pgonderi_1.g68	BP	34645	cellular macromolecule biosynthetic process
Pgonderi_1.g68	BP	9059	macromolecule biosynthetic process
Pgonderi_1.g68	BP	6139	nucleobase-containing compound metabolic process
Pgonderi_1.g68	BP	6725	cellular aromatic compound metabolic process
Pgonderi_1.g68	BP	46483	heterocycle metabolic process
Pgonderi_1.g68	BP	1901360	organic cyclic compound metabolic process
Pgonderi_1.g68	BP	44260	cellular macromolecule metabolic process
Pgonderi_1.g68	BP	44249	cellular biosynthetic process
Pgonderi_1.g68	BP	1901576	organic substance biosynthetic process
Pgonderi_1.g68	BP	9058	biosynthetic process
Pgonderi_1.g68	BP	34641	cellular nitrogen compound metabolic process
Pgonderi_1.g68	BP	43170	macromolecule metabolic process
Pgonderi_1.g68	BP	6807	nitrogen compound metabolic process
Pgonderi_1.g68	BP	44238	primary metabolic process
Pgonderi_1.g68	BP	44237	cellular metabolic process
Pgonderi_1.g68	BP	71704	organic substance metabolic process
Pgonderi_1.g68	BP	8152	metabolic process
Pgonderi_1.g68	BP	9987	cellular process
Pgonderi_1.g69	CC	5655	nucleolar ribonuclease P complex
Pgonderi_1.g69	BP	1682	tRNA 5'-leader removal
Pgonderi_1.g69	MF	4526	ribonuclease P activity
Pgonderi_1.g69	CC	30681	multimeric ribonuclease P complex
Pgonderi_1.g69	BP	99116	tRNA 5'-end processing
Pgonderi_1.g69	MF	4549	tRNA-specific ribonuclease activity
Pgonderi_1.g69	CC	172	ribonuclease MRP complex
Pgonderi_1.g69	BP	34471	ncRNA 5'-end processing
Pgonderi_1.g69	MF	16891	endoribonuclease activity, producing 5'-phosphomonoesters
Pgonderi_1.g69	CC	5732	sno(s)RNA-containing ribonucleoprotein complex
Pgonderi_1.g69	BP	966	RNA 5'-end processing
Pgonderi_1.g69	MF	16893	endonuclease activity, active with either ribo- or deoxyribonucleic acids and producing 5'-phosphomonoesters
Pgonderi_1.g69	CC	30677	ribonuclease P complex
Pgonderi_1.g69	BP	8033	tRNA processing
Pgonderi_1.g69	MF	4521	endoribonuclease activity
Pgonderi_1.g69	CC	1902555	endoribonuclease complex
Pgonderi_1.g69	BP	34470	ncRNA processing
Pgonderi_1.g69	MF	4540	ribonuclease activity
Pgonderi_1.g69	CC	5730	nucleolus
Pgonderi_1.g69	BP	6399	tRNA metabolic process
Pgonderi_1.g69	MF	4519	endonuclease activity
Pgonderi_1.g69	CC	31981	nuclear lumen
Pgonderi_1.g69	BP	6396	RNA processing
Pgonderi_1.g69	MF	140101	catalytic activity, acting on a tRNA
Pgonderi_1.g69	CC	140513	nuclear protein-containing complex
Pgonderi_1.g69	BP	34660	ncRNA metabolic process
Pgonderi_1.g69	MF	4518	nuclease activity
Pgonderi_1.g69	CC	70013	intracellular organelle lumen
Pgonderi_1.g69	BP	16070	RNA metabolic process
Pgonderi_1.g69	MF	140098	catalytic activity, acting on RNA
Pgonderi_1.g69	CC	43233	organelle lumen
Pgonderi_1.g69	BP	90304	nucleic acid metabolic process
Pgonderi_1.g69	MF	16788	hydrolase activity, acting on ester bonds
Pgonderi_1.g69	CC	31974	membrane-enclosed lumen
Pgonderi_1.g69	BP	10467	gene expression
Pgonderi_1.g69	MF	16787	hydrolase activity
Pgonderi_1.g69	CC	1990904	ribonucleoprotein complex
Pgonderi_1.g69	BP	6139	nucleobase-containing compound metabolic process
Pgonderi_1.g69	MF	3824	catalytic activity
Pgonderi_1.g69	CC	1902494	catalytic complex
Pgonderi_1.g69	BP	6725	cellular aromatic compound metabolic process
Pgonderi_1.g69	CC	5634	nucleus
Pgonderi_1.g69	BP	46483	heterocycle metabolic process
Pgonderi_1.g69	CC	32991	protein-containing complex
Pgonderi_1.g69	BP	90502	RNA phosphodiester bond hydrolysis, endonucleolytic
Pgonderi_1.g69	CC	43231	intracellular membrane-bounded organelle
Pgonderi_1.g69	BP	1901360	organic cyclic compound metabolic process
Pgonderi_1.g69	CC	43227	membrane-bounded organelle
Pgonderi_1.g69	BP	90501	RNA phosphodiester bond hydrolysis
Pgonderi_1.g69	CC	43232	intracellular non-membrane-bounded organelle
Pgonderi_1.g69	BP	34641	cellular nitrogen compound metabolic process
Pgonderi_1.g69	CC	43228	non-membrane-bounded organelle
Pgonderi_1.g69	BP	43170	macromolecule metabolic process
Pgonderi_1.g69	CC	43229	intracellular organelle
Pgonderi_1.g69	BP	90305	nucleic acid phosphodiester bond hydrolysis
Pgonderi_1.g69	CC	43226	organelle
Pgonderi_1.g69	BP	6807	nitrogen compound metabolic process
Pgonderi_1.g69	CC	5622	intracellular anatomical structure
Pgonderi_1.g69	BP	44238	primary metabolic process
Pgonderi_1.g69	BP	44237	cellular metabolic process
Pgonderi_1.g69	CC	16021	integral component of membrane
Pgonderi_1.g69	BP	71704	organic substance metabolic process
Pgonderi_1.g69	CC	31224	intrinsic component of membrane
Pgonderi_1.g69	BP	8152	metabolic process
Pgonderi_1.g69	CC	16020	membrane
Pgonderi_1.g69	BP	9987	cellular process
Pgonderi_1.g69	CC	110165	cellular anatomical entity
Pgonderi_1.g70	MF	102545	phosphatidyl phospholipase B activity
Pgonderi_1.g70	MF	4622	lysophospholipase activity
Pgonderi_1.g70	MF	4620	phospholipase activity
Pgonderi_1.g70	MF	16298	lipase activity
Pgonderi_1.g70	MF	52689	carboxylic ester hydrolase activity
Pgonderi_1.g70	MF	16788	hydrolase activity, acting on ester bonds
Pgonderi_1.g70	MF	16787	hydrolase activity
Pgonderi_1.g70	MF	3824	catalytic activity
Pgonderi_1.g71	MF	102545	phosphatidyl phospholipase B activity
Pgonderi_1.g71	CC	16021	integral component of membrane
Pgonderi_1.g71	BP	6644	phospholipid metabolic process
Pgonderi_1.g71	MF	4622	lysophospholipase activity
Pgonderi_1.g71	CC	31224	intrinsic component of membrane
Pgonderi_1.g71	BP	44255	cellular lipid metabolic process
Pgonderi_1.g71	MF	4620	phospholipase activity
Pgonderi_1.g71	CC	16020	membrane
Pgonderi_1.g71	BP	6629	lipid metabolic process
Pgonderi_1.g71	MF	16298	lipase activity
Pgonderi_1.g71	BP	19637	organophosphate metabolic process
Pgonderi_1.g71	CC	110165	cellular anatomical entity
Pgonderi_1.g71	MF	52689	carboxylic ester hydrolase activity
Pgonderi_1.g71	BP	6796	phosphate-containing compound metabolic process
Pgonderi_1.g71	MF	16788	hydrolase activity, acting on ester bonds
Pgonderi_1.g71	BP	6793	phosphorus metabolic process
Pgonderi_1.g71	MF	16787	hydrolase activity
Pgonderi_1.g71	BP	44238	primary metabolic process
Pgonderi_1.g71	MF	3824	catalytic activity
Pgonderi_1.g71	BP	44237	cellular metabolic process
Pgonderi_1.g71	BP	71704	organic substance metabolic process
Pgonderi_1.g71	BP	8152	metabolic process
Pgonderi_1.g71	BP	9987	cellular process
Pgonderi_1.g72	BP	17062	respiratory chain complex III assembly
Pgonderi_1.g72	CC	5739	mitochondrion
Pgonderi_1.g72	BP	34551	mitochondrial respiratory chain complex III assembly
Pgonderi_1.g72	CC	43231	intracellular membrane-bounded organelle
Pgonderi_1.g72	BP	33108	mitochondrial respiratory chain complex assembly
Pgonderi_1.g72	CC	43227	membrane-bounded organelle
Pgonderi_1.g72	BP	7005	mitochondrion organization
Pgonderi_1.g72	CC	5737	cytoplasm
Pgonderi_1.g72	BP	17004	cytochrome complex assembly
Pgonderi_1.g72	CC	43229	intracellular organelle
Pgonderi_1.g72	BP	34622	cellular protein-containing complex assembly
Pgonderi_1.g72	CC	43226	organelle
Pgonderi_1.g72	BP	65003	protein-containing complex assembly
Pgonderi_1.g72	CC	5622	intracellular anatomical structure
Pgonderi_1.g72	BP	43933	protein-containing complex subunit organization
Pgonderi_1.g72	CC	16021	integral component of membrane
Pgonderi_1.g72	BP	22607	cellular component assembly
Pgonderi_1.g72	CC	31224	intrinsic component of membrane
Pgonderi_1.g72	BP	6996	organelle organization
Pgonderi_1.g72	CC	16020	membrane
Pgonderi_1.g72	BP	44085	cellular component biogenesis
Pgonderi_1.g72	CC	110165	cellular anatomical entity
Pgonderi_1.g72	BP	16043	cellular component organization
Pgonderi_1.g72	BP	71840	cellular component organization or biogenesis
Pgonderi_1.g72	BP	9987	cellular process
Pgonderi_1.g73	CC	16021	integral component of membrane
Pgonderi_1.g73	CC	31224	intrinsic component of membrane
Pgonderi_1.g73	CC	16020	membrane
Pgonderi_1.g73	CC	110165	cellular anatomical entity
Pgonderi_1.g74	CC	16021	integral component of membrane
Pgonderi_1.g74	CC	31224	intrinsic component of membrane
Pgonderi_1.g74	CC	16020	membrane
Pgonderi_1.g74	CC	110165	cellular anatomical entity
Pgonderi_1.g75	CC	16021	integral component of membrane
Pgonderi_1.g75	CC	31224	intrinsic component of membrane
Pgonderi_1.g75	CC	16020	membrane
Pgonderi_1.g75	CC	110165	cellular anatomical entity
Pgonderi_1.g76	MF	61630	ubiquitin protein ligase activity
Pgonderi_1.g76	BP	16567	protein ubiquitination
Pgonderi_1.g76	MF	61659	ubiquitin-like protein ligase activity
Pgonderi_1.g76	BP	32446	protein modification by small protein conjugation
Pgonderi_1.g76	MF	4842	ubiquitin-protein transferase activity
Pgonderi_1.g76	BP	70647	protein modification by small protein conjugation or removal
Pgonderi_1.g76	MF	19787	ubiquitin-like protein transferase activity
Pgonderi_1.g76	BP	6397	mRNA processing
Pgonderi_1.g76	BP	16071	mRNA metabolic process
Pgonderi_1.g76	MF	140096	catalytic activity, acting on a protein
Pgonderi_1.g76	BP	6396	RNA processing
Pgonderi_1.g76	MF	16740	transferase activity
Pgonderi_1.g76	BP	6464	cellular protein modification process
Pgonderi_1.g76	MF	3824	catalytic activity
Pgonderi_1.g76	BP	36211	protein modification process
Pgonderi_1.g76	BP	16070	RNA metabolic process
Pgonderi_1.g76	BP	43412	macromolecule modification
Pgonderi_1.g76	BP	90304	nucleic acid metabolic process
Pgonderi_1.g76	BP	10467	gene expression
Pgonderi_1.g76	BP	44267	cellular protein metabolic process
Pgonderi_1.g76	BP	6139	nucleobase-containing compound metabolic process
Pgonderi_1.g76	BP	19538	protein metabolic process
Pgonderi_1.g76	BP	6725	cellular aromatic compound metabolic process
Pgonderi_1.g76	BP	46483	heterocycle metabolic process
Pgonderi_1.g76	BP	1901360	organic cyclic compound metabolic process
Pgonderi_1.g76	BP	44260	cellular macromolecule metabolic process
Pgonderi_1.g76	BP	34641	cellular nitrogen compound metabolic process
Pgonderi_1.g76	BP	1901564	organonitrogen compound metabolic process
Pgonderi_1.g76	BP	43170	macromolecule metabolic process
Pgonderi_1.g76	BP	6807	nitrogen compound metabolic process
Pgonderi_1.g76	BP	44238	primary metabolic process
Pgonderi_1.g76	BP	44237	cellular metabolic process
Pgonderi_1.g76	BP	71704	organic substance metabolic process
Pgonderi_1.g76	BP	8152	metabolic process
Pgonderi_1.g76	BP	9987	cellular process
Pgonderi_1.g77	MF	16779	nucleotidyltransferase activity
Pgonderi_1.g77	CC	16021	integral component of membrane
Pgonderi_1.g77	CC	31224	intrinsic component of membrane
Pgonderi_1.g77	MF	16772	transferase activity, transferring phosphorus-containing groups
Pgonderi_1.g77	CC	16020	membrane
Pgonderi_1.g77	MF	16740	transferase activity
Pgonderi_1.g77	CC	20011	apicoplast
Pgonderi_1.g77	MF	3824	catalytic activity
Pgonderi_1.g77	CC	9536	plastid
Pgonderi_1.g77	CC	43231	intracellular membrane-bounded organelle
Pgonderi_1.g77	CC	43227	membrane-bounded organelle
Pgonderi_1.g77	CC	5737	cytoplasm
Pgonderi_1.g77	CC	43229	intracellular organelle
Pgonderi_1.g77	CC	43226	organelle
Pgonderi_1.g77	CC	5622	intracellular anatomical structure
Pgonderi_1.g77	CC	110165	cellular anatomical entity
Pgonderi_1.g78	BP	6289	nucleotide-excision repair
Pgonderi_1.g78	MF	3684	damaged DNA binding
Pgonderi_1.g78	CC	5634	nucleus
Pgonderi_1.g78	BP	6281	DNA repair
Pgonderi_1.g78	MF	3677	DNA binding
Pgonderi_1.g78	CC	43231	intracellular membrane-bounded organelle
Pgonderi_1.g78	BP	6974	cellular response to DNA damage stimulus
Pgonderi_1.g78	CC	43227	membrane-bounded organelle
Pgonderi_1.g78	MF	3676	nucleic acid binding
Pgonderi_1.g78	BP	33554	cellular response to stress
Pgonderi_1.g78	CC	43229	intracellular organelle
Pgonderi_1.g78	MF	1901363	heterocyclic compound binding
Pgonderi_1.g78	BP	6950	response to stress
Pgonderi_1.g78	CC	43226	organelle
Pgonderi_1.g78	MF	97159	organic cyclic compound binding
Pgonderi_1.g78	BP	6259	DNA metabolic process
Pgonderi_1.g78	CC	5622	intracellular anatomical structure
Pgonderi_1.g78	MF	5488	binding
Pgonderi_1.g78	BP	51716	cellular response to stimulus
Pgonderi_1.g78	MF	140078	class I DNA-(apurinic or apyrimidinic site) endonuclease activity
Pgonderi_1.g78	CC	110165	cellular anatomical entity
Pgonderi_1.g78	BP	50896	response to stimulus
Pgonderi_1.g78	MF	3906	DNA-(apurinic or apyrimidinic site) endonuclease activity
Pgonderi_1.g78	BP	90304	nucleic acid metabolic process
Pgonderi_1.g78	MF	46872	metal ion binding
Pgonderi_1.g78	BP	6139	nucleobase-containing compound metabolic process
Pgonderi_1.g78	MF	43169	cation binding
Pgonderi_1.g78	BP	6725	cellular aromatic compound metabolic process
Pgonderi_1.g78	MF	16835	carbon-oxygen lyase activity
Pgonderi_1.g78	BP	46483	heterocycle metabolic process
Pgonderi_1.g78	MF	43167	ion binding
Pgonderi_1.g78	BP	1901360	organic cyclic compound metabolic process
Pgonderi_1.g78	MF	140097	catalytic activity, acting on DNA
Pgonderi_1.g78	BP	44260	cellular macromolecule metabolic process
Pgonderi_1.g78	MF	16829	lyase activity
Pgonderi_1.g78	BP	34641	cellular nitrogen compound metabolic process
Pgonderi_1.g78	MF	3824	catalytic activity
Pgonderi_1.g78	BP	43170	macromolecule metabolic process
Pgonderi_1.g78	BP	6807	nitrogen compound metabolic process
Pgonderi_1.g78	BP	44238	primary metabolic process
Pgonderi_1.g78	BP	44237	cellular metabolic process
Pgonderi_1.g78	BP	71704	organic substance metabolic process
Pgonderi_1.g78	BP	8152	metabolic process
Pgonderi_1.g78	BP	9987	cellular process
Pgonderi_1.g79	CC	16021	integral component of membrane
Pgonderi_1.g79	MF	3735	structural constituent of ribosome
Pgonderi_1.g79	BP	6412	translation
Pgonderi_1.g79	CC	31224	intrinsic component of membrane
Pgonderi_1.g79	MF	5198	structural molecule activity
Pgonderi_1.g79	BP	43043	peptide biosynthetic process
Pgonderi_1.g79	CC	16020	membrane
Pgonderi_1.g79	BP	6518	peptide metabolic process
Pgonderi_1.g79	CC	20011	apicoplast
Pgonderi_1.g79	BP	43604	amide biosynthetic process
Pgonderi_1.g79	CC	9536	plastid
Pgonderi_1.g79	BP	43603	cellular amide metabolic process
Pgonderi_1.g79	CC	43229	intracellular organelle
Pgonderi_1.g79	BP	34645	cellular macromolecule biosynthetic process
Pgonderi_1.g79	CC	43226	organelle
Pgonderi_1.g79	BP	10467	gene expression
Pgonderi_1.g79	CC	43231	intracellular membrane-bounded organelle
Pgonderi_1.g79	BP	9059	macromolecule biosynthetic process
Pgonderi_1.g79	CC	43227	membrane-bounded organelle
Pgonderi_1.g79	BP	44267	cellular protein metabolic process
Pgonderi_1.g79	CC	5840	ribosome
Pgonderi_1.g79	BP	44271	cellular nitrogen compound biosynthetic process
Pgonderi_1.g79	CC	43232	intracellular non-membrane-bounded organelle
Pgonderi_1.g79	BP	1901566	organonitrogen compound biosynthetic process
Pgonderi_1.g79	CC	43228	non-membrane-bounded organelle
Pgonderi_1.g79	BP	19538	protein metabolic process
Pgonderi_1.g79	CC	5622	intracellular anatomical structure
Pgonderi_1.g79	BP	44260	cellular macromolecule metabolic process
Pgonderi_1.g79	CC	5737	cytoplasm
Pgonderi_1.g79	BP	44249	cellular biosynthetic process
Pgonderi_1.g79	BP	1901576	organic substance biosynthetic process
Pgonderi_1.g79	CC	110165	cellular anatomical entity
Pgonderi_1.g79	BP	9058	biosynthetic process
Pgonderi_1.g79	BP	34641	cellular nitrogen compound metabolic process
Pgonderi_1.g79	BP	1901564	organonitrogen compound metabolic process
Pgonderi_1.g79	BP	43170	macromolecule metabolic process
Pgonderi_1.g79	BP	6807	nitrogen compound metabolic process
Pgonderi_1.g79	BP	44238	primary metabolic process
Pgonderi_1.g79	BP	44237	cellular metabolic process
Pgonderi_1.g79	BP	71704	organic substance metabolic process
Pgonderi_1.g79	BP	8152	metabolic process
Pgonderi_1.g79	BP	9987	cellular process
Pgonderi_1.g80	MF	3735	structural constituent of ribosome
Pgonderi_1.g80	BP	6412	translation
Pgonderi_1.g80	CC	5840	ribosome
Pgonderi_1.g80	MF	5198	structural molecule activity
Pgonderi_1.g80	BP	43043	peptide biosynthetic process
Pgonderi_1.g80	CC	43232	intracellular non-membrane-bounded organelle
Pgonderi_1.g80	BP	6518	peptide metabolic process
Pgonderi_1.g80	CC	43228	non-membrane-bounded organelle
Pgonderi_1.g80	BP	43604	amide biosynthetic process
Pgonderi_1.g80	CC	43229	intracellular organelle
Pgonderi_1.g80	BP	43603	cellular amide metabolic process
Pgonderi_1.g80	CC	43226	organelle
Pgonderi_1.g80	BP	34645	cellular macromolecule biosynthetic process
Pgonderi_1.g80	CC	5622	intracellular anatomical structure
Pgonderi_1.g80	BP	10467	gene expression
Pgonderi_1.g80	CC	22625	cytosolic large ribosomal subunit
Pgonderi_1.g80	BP	9059	macromolecule biosynthetic process
Pgonderi_1.g80	CC	22626	cytosolic ribosome
Pgonderi_1.g80	BP	44267	cellular protein metabolic process
Pgonderi_1.g80	CC	15934	large ribosomal subunit
Pgonderi_1.g80	BP	44271	cellular nitrogen compound biosynthetic process
Pgonderi_1.g80	CC	5829	cytosol
Pgonderi_1.g80	BP	1901566	organonitrogen compound biosynthetic process
Pgonderi_1.g80	CC	44391	ribosomal subunit
Pgonderi_1.g80	BP	19538	protein metabolic process
Pgonderi_1.g80	CC	1990904	ribonucleoprotein complex
Pgonderi_1.g80	BP	44260	cellular macromolecule metabolic process
Pgonderi_1.g80	CC	32991	protein-containing complex
Pgonderi_1.g80	BP	44249	cellular biosynthetic process
Pgonderi_1.g80	CC	5737	cytoplasm
Pgonderi_1.g80	BP	1901576	organic substance biosynthetic process
Pgonderi_1.g80	CC	110165	cellular anatomical entity
Pgonderi_1.g80	BP	9058	biosynthetic process
Pgonderi_1.g80	BP	34641	cellular nitrogen compound metabolic process
Pgonderi_1.g80	BP	1901564	organonitrogen compound metabolic process
Pgonderi_1.g80	BP	43170	macromolecule metabolic process
Pgonderi_1.g80	BP	6807	nitrogen compound metabolic process
Pgonderi_1.g80	BP	44238	primary metabolic process
Pgonderi_1.g80	BP	44237	cellular metabolic process
Pgonderi_1.g80	BP	71704	organic substance metabolic process
Pgonderi_1.g80	BP	8152	metabolic process
Pgonderi_1.g80	BP	9987	cellular process
Pgonderi_1.g80	BP	42254	ribosome biogenesis
Pgonderi_1.g80	BP	22613	ribonucleoprotein complex biogenesis
Pgonderi_1.g80	BP	44085	cellular component biogenesis
Pgonderi_1.g80	BP	71840	cellular component organization or biogenesis
Pgonderi_1.g82	CC	5789	endoplasmic reticulum membrane
Pgonderi_1.g82	BP	15031	protein transport
Pgonderi_1.g82	CC	98827	endoplasmic reticulum subcompartment
Pgonderi_1.g82	BP	45184	establishment of protein localization
Pgonderi_1.g82	CC	42175	nuclear outer membrane-endoplasmic reticulum membrane network
Pgonderi_1.g82	BP	8104	protein localization
Pgonderi_1.g82	CC	5783	endoplasmic reticulum
Pgonderi_1.g82	BP	33036	macromolecule localization
Pgonderi_1.g82	CC	31984	organelle subcompartment
Pgonderi_1.g82	BP	71705	nitrogen compound transport
Pgonderi_1.g82	CC	12505	endomembrane system
Pgonderi_1.g82	BP	71702	organic substance transport
Pgonderi_1.g82	CC	31090	organelle membrane
Pgonderi_1.g82	BP	6810	transport
Pgonderi_1.g82	CC	16021	integral component of membrane
Pgonderi_1.g82	BP	51234	establishment of localization
Pgonderi_1.g82	CC	31224	intrinsic component of membrane
Pgonderi_1.g82	BP	51179	localization
Pgonderi_1.g82	CC	16020	membrane
Pgonderi_1.g82	CC	43231	intracellular membrane-bounded organelle
Pgonderi_1.g82	CC	43227	membrane-bounded organelle
Pgonderi_1.g82	CC	5737	cytoplasm
Pgonderi_1.g82	CC	43229	intracellular organelle
Pgonderi_1.g82	CC	43226	organelle
Pgonderi_1.g82	CC	5622	intracellular anatomical structure
Pgonderi_1.g82	CC	110165	cellular anatomical entity
Pgonderi_1.g83	CC	5840	ribosome
Pgonderi_1.g83	MF	3735	structural constituent of ribosome
Pgonderi_1.g83	BP	6412	translation
Pgonderi_1.g83	CC	43232	intracellular non-membrane-bounded organelle
Pgonderi_1.g83	MF	5198	structural molecule activity
Pgonderi_1.g83	BP	43043	peptide biosynthetic process
Pgonderi_1.g83	CC	43228	non-membrane-bounded organelle
Pgonderi_1.g83	BP	6518	peptide metabolic process
Pgonderi_1.g83	CC	43229	intracellular organelle
Pgonderi_1.g83	BP	43604	amide biosynthetic process
Pgonderi_1.g83	CC	43226	organelle
Pgonderi_1.g83	BP	43603	cellular amide metabolic process
Pgonderi_1.g83	CC	5622	intracellular anatomical structure
Pgonderi_1.g83	BP	34645	cellular macromolecule biosynthetic process
Pgonderi_1.g83	CC	5762	mitochondrial large ribosomal subunit
Pgonderi_1.g83	BP	10467	gene expression
Pgonderi_1.g83	CC	315	organellar large ribosomal subunit
Pgonderi_1.g83	BP	9059	macromolecule biosynthetic process
Pgonderi_1.g83	CC	5761	mitochondrial ribosome
Pgonderi_1.g83	BP	44267	cellular protein metabolic process
Pgonderi_1.g83	CC	313	organellar ribosome
Pgonderi_1.g83	BP	44271	cellular nitrogen compound biosynthetic process
Pgonderi_1.g83	CC	5759	mitochondrial matrix
Pgonderi_1.g83	BP	1901566	organonitrogen compound biosynthetic process
Pgonderi_1.g83	CC	98798	mitochondrial protein-containing complex
Pgonderi_1.g83	BP	19538	protein metabolic process
Pgonderi_1.g83	CC	15934	large ribosomal subunit
Pgonderi_1.g83	BP	44260	cellular macromolecule metabolic process
Pgonderi_1.g83	CC	44391	ribosomal subunit
Pgonderi_1.g83	BP	44249	cellular biosynthetic process
Pgonderi_1.g83	CC	70013	intracellular organelle lumen
Pgonderi_1.g83	BP	1901576	organic substance biosynthetic process
Pgonderi_1.g83	CC	43233	organelle lumen
Pgonderi_1.g83	BP	9058	biosynthetic process
Pgonderi_1.g83	CC	31974	membrane-enclosed lumen
Pgonderi_1.g83	BP	34641	cellular nitrogen compound metabolic process
Pgonderi_1.g83	CC	1990904	ribonucleoprotein complex
Pgonderi_1.g83	BP	1901564	organonitrogen compound metabolic process
Pgonderi_1.g83	CC	5739	mitochondrion
Pgonderi_1.g83	BP	43170	macromolecule metabolic process
Pgonderi_1.g83	CC	32991	protein-containing complex
Pgonderi_1.g83	BP	6807	nitrogen compound metabolic process
Pgonderi_1.g83	CC	43231	intracellular membrane-bounded organelle
Pgonderi_1.g83	BP	44238	primary metabolic process
Pgonderi_1.g83	CC	43227	membrane-bounded organelle
Pgonderi_1.g83	BP	44237	cellular metabolic process
Pgonderi_1.g83	CC	5737	cytoplasm
Pgonderi_1.g83	BP	71704	organic substance metabolic process
Pgonderi_1.g83	CC	110165	cellular anatomical entity
Pgonderi_1.g83	BP	8152	metabolic process
Pgonderi_1.g83	BP	9987	cellular process
Pgonderi_1.g84	MF	5524	ATP binding
Pgonderi_1.g84	BP	51301	cell division
Pgonderi_1.g84	CC	16021	integral component of membrane
Pgonderi_1.g84	MF	32559	adenyl ribonucleotide binding
Pgonderi_1.g84	CC	31224	intrinsic component of membrane
Pgonderi_1.g84	BP	51228	mitotic spindle disassembly
Pgonderi_1.g84	MF	30554	adenyl nucleotide binding
Pgonderi_1.g84	BP	51230	spindle disassembly
Pgonderi_1.g84	CC	16020	membrane
Pgonderi_1.g84	MF	35639	purine ribonucleoside triphosphate binding
Pgonderi_1.g84	CC	34098	VCP-NPL4-UFD1 AAA ATPase complex
Pgonderi_1.g84	BP	30970	retrograde protein transport, ER to cytosol
Pgonderi_1.g84	MF	32555	purine ribonucleotide binding
Pgonderi_1.g84	BP	1903513	endoplasmic reticulum to cytosol transport
Pgonderi_1.g84	CC	20011	apicoplast
Pgonderi_1.g84	MF	17076	purine nucleotide binding
Pgonderi_1.g84	BP	71712	ER-associated misfolded protein catabolic process
Pgonderi_1.g84	CC	140534	endoplasmic reticulum protein-containing complex
Pgonderi_1.g84	MF	32553	ribonucleotide binding
Pgonderi_1.g84	BP	32527	protein exit from endoplasmic reticulum
Pgonderi_1.g84	CC	5789	endoplasmic reticulum membrane
Pgonderi_1.g84	MF	97367	carbohydrate derivative binding
Pgonderi_1.g84	BP	97352	autophagosome maturation
Pgonderi_1.g84	CC	98827	endoplasmic reticulum subcompartment
Pgonderi_1.g84	MF	43168	anion binding
Pgonderi_1.g84	BP	71218	cellular response to misfolded protein
Pgonderi_1.g84	CC	42175	nuclear outer membrane-endoplasmic reticulum membrane network
Pgonderi_1.g84	MF	166	nucleotide binding
Pgonderi_1.g84	BP	51788	response to misfolded protein
Pgonderi_1.g84	CC	5829	cytosol
Pgonderi_1.g84	MF	1901265	nucleoside phosphate binding
Pgonderi_1.g84	BP	1903008	organelle disassembly
Pgonderi_1.g84	CC	5783	endoplasmic reticulum
Pgonderi_1.g84	MF	36094	small molecule binding
Pgonderi_1.g84	BP	7052	mitotic spindle organization
Pgonderi_1.g84	CC	31984	organelle subcompartment
Pgonderi_1.g84	MF	43167	ion binding
Pgonderi_1.g84	BP	1902850	microtubule cytoskeleton organization involved in mitosis
Pgonderi_1.g84	CC	9536	plastid
Pgonderi_1.g84	MF	1901363	heterocyclic compound binding
Pgonderi_1.g84	BP	35967	cellular response to topologically incorrect protein
Pgonderi_1.g84	CC	12505	endomembrane system
Pgonderi_1.g84	MF	97159	organic cyclic compound binding
Pgonderi_1.g84	BP	16236	macroautophagy
Pgonderi_1.g84	CC	98796	membrane protein complex
Pgonderi_1.g84	MF	5488	binding
Pgonderi_1.g84	BP	30433	ubiquitin-dependent ERAD pathway
Pgonderi_1.g84	CC	31090	organelle membrane
Pgonderi_1.g84	MF	31593	polyubiquitin modification-dependent protein binding
Pgonderi_1.g84	BP	35966	response to topologically incorrect protein
Pgonderi_1.g84	CC	5634	nucleus
Pgonderi_1.g84	MF	140030	modification-dependent protein binding
Pgonderi_1.g84	BP	36503	ERAD pathway
Pgonderi_1.g84	CC	32991	protein-containing complex
Pgonderi_1.g84	BP	7051	spindle organization
Pgonderi_1.g84	MF	43130	ubiquitin binding
Pgonderi_1.g84	CC	43231	intracellular membrane-bounded organelle
Pgonderi_1.g84	BP	6515	protein quality control for misfolded or incompletely synthesized proteins
Pgonderi_1.g84	MF	32182	ubiquitin-like protein binding
Pgonderi_1.g84	CC	43227	membrane-bounded organelle
Pgonderi_1.g84	BP	34976	response to endoplasmic reticulum stress
Pgonderi_1.g84	MF	5515	protein binding
Pgonderi_1.g84	CC	5737	cytoplasm
Pgonderi_1.g84	BP	10243	response to organonitrogen compound
Pgonderi_1.g84	MF	16787	hydrolase activity
Pgonderi_1.g84	CC	43229	intracellular organelle
Pgonderi_1.g84	BP	6914	autophagy
Pgonderi_1.g84	CC	43226	organelle
Pgonderi_1.g84	MF	3824	catalytic activity
Pgonderi_1.g84	BP	61919	process utilizing autophagic mechanism
Pgonderi_1.g84	CC	5622	intracellular anatomical structure
Pgonderi_1.g84	BP	1901698	response to nitrogen compound
Pgonderi_1.g84	CC	110165	cellular anatomical entity
Pgonderi_1.g84	BP	43161	proteasome-mediated ubiquitin-dependent protein catabolic process
Pgonderi_1.g84	BP	1903047	mitotic cell cycle process
Pgonderi_1.g84	BP	226	microtubule cytoskeleton organization
Pgonderi_1.g84	BP	278	mitotic cell cycle
Pgonderi_1.g84	BP	10498	proteasomal protein catabolic process
Pgonderi_1.g84	BP	10564	regulation of cell cycle process
Pgonderi_1.g84	BP	32984	protein-containing complex disassembly
Pgonderi_1.g84	BP	22411	cellular component disassembly
[truncated: 126,885 more rows]

## Sheet: Table S3
Table S3. de novo classification of single-copy gene orthogroups (SCGO) by Orthofinder2 (Emms et al., 2019): SCGO code; alignment length (excluding gaps); computation of the best-fit substitution model using IQ-Tree (Minh et al., 2021); comparison of each phylogenetic hypothesis using Normalized Robinson-Foulds distances (nRF) against the species tree under the multispecies coalescence model as a…
Orthogroup	Length	Best-model fit	nRF distance to SpeciesTree	Product Description of P. falciparum (PlasmoDB)	P. falciparum 3D7 (Böhme et al, 2019)	Hepatocistys sp. (Aunin et al., 2020)	P. adleri G01 (Otto et al., 2018)	P. berghei ANKA (Fougère et al., 2016)	P. billcolinsi G01 (Otto et al., 2018)	P. billcolinsi G01 (Otto et al., 2018)	P. chabaudi chabaudi (Brugat et al., 2017)	P. coatneyi Hackeri (Chien et al., 2016)	P. cynomolgi M (Pasini et al, 2017)	P. fragile nilgiri (GCA_000956335.1)	P. gaboni SY75 (Otto et al., 2018)	P. gallinaceum 8A (Böhme et al, 2018)	P. gonderi v.2 (This study)	P. inui San Antonio 1 (GCA_000524495.1)	P. knowlesi H (Pain et al., 2008)	P. malariae UG01 (Rutledge et al., 2017)	P. malariae-like GA01 (Rutledge et al., 2017)	P. ovale curtisi G01 (Rutledge et al., 2017)	P. ovale walkeri CR01 (Rutledge et al., 2017)	P. praefalciparum G01 (Otto et al., 2018)	P. reichenowi CDC (Otto et al., 2014)	P. relictum SGS1-like (Böhme et al, 2018)	P. vinckei vinckei CY (Ramaprasad et al., 2021)	P. vivax-like Pvl01 (Gilabert et al., 2018)	﻿P. vivax P01 (Auburn et al., 2016)	P. yoelii yoelii 17X (Otto et al., 2014).
OG0001050	1524	TIM3+F+I+G4	12	TFIIH basal transcription factor complex helicase XPB subunit, putative	PF3D7_1037600	VWU_48077	PADL01_1036200	PBANKA_0520500	PBILCG01_1036300	PBLACG01_1035100	PCHAS_0520700	PCOAH_00013370	PcyM_0627000	AK88_03792	PGSY75_1037600	PGAL8A_00496200	Pgonderi_6.g1460	C922_05114	PKNH_0622100	PmUG01_10048400	Pml_71910	PocGH01_06029800	Pow_76200	PPRFG01_1038400	PRCDC_1036700	PRELSG_0620100	YYE_03936	PVL_060019800	PVP01_0622000	PY17X_0521600
OG0001051	621	TPM3+F+I+G4	16	GINS complex subunit Psf3, putative	PF3D7_0914800	VWU_48084	PADL01_0913900	PBANKA_0815800	PBILCG01_0918500	PBLACG01_0914400	PCHAS_0816100	PCOAH_00017690	PcyM_0713000	AK88_01736	PGSY75_0914800	PGAL8A_00427700	Pgonderi_7.g1601	C922_01583	PKNH_0712800	PmUG01_07026300	Pml_70923	PocGH01_07022200	Pow_76342	PPRFG01_0913700	PRCDC_0912800	PRELSG_0712300	YYE_03286	PVL_000156300	PVP01_0713200	PY17X_0819100
OG0001053	330	TIM3+F+I+G4	16	MYND-type zinc finger protein, putative	PF3D7_0607100	VWU_48120	PADL01_0605200	PBANKA_0105700	PBILCG01_0607400	PBLACG01_0605900	PCHAS_0106300	PCOAH_00036300	PcyM_1145100	AK88_01428	PGSY75_0607100	PGAL8A_00135600	Pgonderi_11.g3535	C922_03254	PKNH_1143200	PmUG01_11055800	Pml_79839	PocGH01_11049600	Pow_77847	PPRFG01_0605700	PRCDC_0605700	PRELSG_1141200	YYE_04818	PVL_110033800	PVP01_1141900	PY17X_0107200
OG0001055	3840	GTR+F+I+G4	8	conserved Plasmodium protein, unknown function	PF3D7_0607700	VWU_48126	PADL01_0605800	PBANKA_0106300	PBILCG01_0608000	PBLACG01_0606500	PCHAS_0106900	PCOAH_00036240	PcyM_1144300	AK88_01434	PGSY75_0607700	PGAL8A_00136200	Pgonderi_11.g3540	C922_03260	PKNH_1142600	PmUG01_11055200	Pml_79833	PocGH01_11049000	Pow_77840	PPRFG01_0606300	PRCDC_0606300	PRELSG_1140600	YYE_04824	PVL_000200100	PVP01_1141300	PY17X_0107800
OG0001056	1443	GTR+F+I+G4	10	GTP-binding protein, putative	PF3D7_0607800	VWU_48127	PADL01_0605900	PBANKA_0106400	PBILCG01_0608100	PBLACG01_0606600	PCHAS_0107000	PCOAH_00036230	PcyM_1144200	AK88_01435	PGSY75_0607800	PGAL8A_00136300	Pgonderi_11.g3541	C922_03261	PKNH_1142500	PmUG01_11055100	Pml_79832	PocGH01_11048900	Pow_77839	PPRFG01_0606400	PRCDC_0606400	PRELSG_1140500	YYE_04825	PVL_000200200	PVP01_1141200	PY17X_0107900
OG0001057	1923	GTR+F+I+G4	10	conserved Plasmodium protein, unknown function	PF3D7_0607900	VWU_48128	PADL01_0606000	PBANKA_0106500	PBILCG01_0608200	PBLACG01_0606700	PCHAS_0107100	PCOAH_00036220	PcyM_1144100	AK88_01436	PGSY75_0607900	PGAL8A_00136400	Pgonderi_11.g3542	C922_03262	PKNH_1142400	PmUG01_11055000	Pml_79831	PocGH01_11048800	Pow_77838	PPRFG01_0606500	PRCDC_0606500	PRELSG_1140400	YYE_04826	PVL_000200300	PVP01_1141100	PY17X_0108000
OG0001058	738	TIM3+F+I+G4	14	diphthine methyltransferase, putative	PF3D7_0608000	VWU_48129	PADL01_0606100	PBANKA_0106600	PBILCG01_0608300	PBLACG01_0606800	PCHAS_0107200	PCOAH_00036210	PcyM_1144000	AK88_01437	PGSY75_0608000	PGAL8A_00136500	Pgonderi_11.g3543	C922_03263	PKNH_1142300	PmUG01_11054900	Pml_79830	PocGH01_11048700	Pow_77837	PPRFG01_0606600	PRCDC_0606600	PRELSG_1140300	YYE_04827	PVL_000200400	PVP01_1141000	PY17X_0108100
OG0001060	939	GTR+F+I+G4	18	AATF domain-containing protein, putative	PF3D7_1202700	VWU_48136	PADL01_1203200	PBANKA_0601700	PBILCG01_1203800	PBLACG01_1202400	PCHAS_0603500	PCOAH_00006560	PcyM_1302500	AK88_02066	PGSY75_1202700	PGAL8A_00319000	Pgonderi_13.g4459	C922_04438	PKNH_1302600	PmUG01_13013000	Pml_71920	PocGH01_13012900	Pow_78611	PPRFG01_1252100	PRCDC_1202100	PRELSG_1301800	YYE_03515	PVL_000062100	PVP01_1302000	PY17X_0604200
OG0001064	2415	TVM+F+I+G4	10	protein TOC75, putative	PF3D7_1234600	VWU_48146	PADL01_1235200	PBANKA_1449200	PBILCG01_1234600	PBLACG01_1234200	PCHAS_1451500	PCOAH_00053340	PcyM_1457900	AK88_01601	PGSY75_1234600	PGAL8A_00456200	Pgonderi_14.g5353	C922_03528	PKNH_1454000	PmUG01_14068800	Pml_81025	PocGH01_14060200	Pow_82677	PPRFG01_1220200	PRCDC_1233800	PRELSG_1450600	YYE_00837	PVL_000087500	PVP01_1452700	PY17X_1451700
OG0001065	3036	GTR+F+I+G4	14	splicing factor 3B subunit 3, putative	PF3D7_1234800	VWU_48148	PADL01_1235400	PBANKA_1449400	PBILCG01_1234800	PBLACG01_1234400	PCHAS_1451700	PCOAH_00053320	PcyM_1458100	AK88_01599	PGSY75_1234800	PGAL8A_00456500	Pgonderi_14.g5351	C922_03530	PKNH_1454200	PmUG01_14069000	Pml_81027	PocGH01_14060400	Pow_82679	PPRFG01_1220000	PRCDC_1234000	PRELSG_1450900	YYE_00835	PVL_140046000	PVP01_1452900	PY17X_1451900
OG0001066	342	TIM2+F+I+G4	14	CHCH domain-containing protein, putative	PF3D7_1234900	VWU_48149	PADL01_1235500	PBANKA_1449500	PBILCG01_1234900	PBLACG01_1234500	PCHAS_1451800	PCOAH_00053310	PcyM_1458200	AK88_01598	PGSY75_1234900	PGAL8A_00456600	Pgonderi_14.g5350	C922_03531	PKNH_1454300	PmUG01_14069100	Pml_81028	PocGH01_14060500	Pow_82680	PPRFG01_1219900	PRCDC_1234100	PRELSG_1451000	YYE_00834	PVL_000199500	PVP01_1453000	PY17X_1452000
OG0001067	336	GTR+F+I+G4	18	PIH1 domain-containing protein, putative	PF3D7_1235000	VWU_48150	PADL01_1235600	PBANKA_1449600	PBILCG01_1235000	PBLACG01_1234600	PCHAS_1451900	PCOAH_00053300	PcyM_1458300	AK88_01597	PGSY75_1235000	PGAL8A_00456700	Pgonderi_14.g5349	C922_03532	PKNH_1454400	PmUG01_14069200	Pml_81029	PocGH01_14060600	Pow_82681	PPRFG01_1219800	PRCDC_1234200	PRELSG_1451100	YYE_00833	PVL_000199400	PVP01_1453100	PY17X_1452100
OG0001068	2787	GTR+F+I+G4	12	CCR4-NOT transcription complex subunit 4, putative	PF3D7_1235300	VWU_48152	PADL01_1235900	PBANKA_1449900	PBILCG01_1235300	PBLACG01_1234900	PCHAS_1452200	PCOAH_00053170	PcyM_1458600	AK88_01594	PGSY75_1235300	PGAL8A_00457000	Pgonderi_14.g5346	C922_03534	PKNH_1455000	PmUG01_14069500	Pml_81032	PocGH01_14060900	Pow_82683	PPRFG01_1219500	PRCDC_1234500	PRELSG_1451400	YYE_00830	PVL_000169900	PVP01_1453400	PY17X_1452400
OG0001069	2514	GTR+F+I+G4	6	tetQ family GTPase, putative	PF3D7_1235400	VWU_48153	PADL01_1236000	PBANKA_1450000	PBILCG01_1235400	PBLACG01_1235000	PCHAS_1452300	PCOAH_00053160	PcyM_1458700	AK88_01593	PGSY75_1235400	PGAL8A_00457100	Pgonderi_14.g5345	C922_03535	PKNH_1455100	PmUG01_14069600	Pml_81034	PocGH01_14061000	Pow_82684	PPRFG01_1219400	PRCDC_1234600	PRELSG_1451500	YYE_00829	PVL_000170000	PVP01_1453500	PY17X_1452500
OG0001070	1392	GTR+F+I+G4	12	N6-adenosine-methyltransferase, putative	PF3D7_1235500	VWU_48154	PADL01_1236100	PBANKA_1450100	PBILCG01_1235500	PBLACG01_1235100	PCHAS_1452400	PCOAH_00053150	PcyM_1458800	AK88_01592	PGSY75_1235500	PGAL8A_00457200	Pgonderi_14.g5344	C922_03536	PKNH_1455200	PmUG01_14069700	Pml_81035	PocGH01_14061100	Pow_82685	PPRFG01_1219300	PRCDC_1234700	PRELSG_1451600	YYE_00828	PVL_000170100	PVP01_1453600	PY17X_1452600
OG0001071	1323	GTR+F+I+G4	10	serine hydroxymethyltransferase	PF3D7_1235600	VWU_48155	PADL01_1236200	PBANKA_1450200	PBILCG01_1235600	PBLACG01_1235200	PCHAS_1452500	PCOAH_00053140	PcyM_1458900	AK88_01591	PGSY75_1235600	PGAL8A_00457300	Pgonderi_14.g5343	C922_03537	PKNH_1455300	PmUG01_14069800	Pml_81036	PocGH01_14061200	Pow_82686	PPRFG01_1219200	PRCDC_1234800	PRELSG_1451700	YYE_00827	PVL_000170200	PVP01_1453700	PY17X_1452700
OG0001072	1587	GTR+F+I+G4	8	ATP synthase subunit beta, mitochondrial	PF3D7_1235700	VWU_48156	PADL01_1236300	PBANKA_1450300	PBILCG01_1235700	PBLACG01_1235300	PCHAS_1452600	PCOAH_00053130	PcyM_1459000	AK88_01590	PGSY75_1235700	PGAL8A_00457400	Pgonderi_14.g5342	C922_03538	PKNH_1455400	PmUG01_14069900	Pml_81037	PocGH01_14061300	Pow_82687	PPRFG01_1219100	PRCDC_1234900	PRELSG_1451800	YYE_00826	PVL_000170300	PVP01_1453800	PY17X_1452800
OG0001073	3648	GTR+F+I+G4	12	conserved Plasmodium protein, unknown function	PF3D7_0621100	VWU_48157	PADL01_0619100	PBANKA_1120100	PBILCG01_0621300	PBLACG01_0620400	PCHAS_1119600	PCOAH_00034700	PcyM_1129400	AK88_02234	PGSY75_0621100	PGAL8A_00149500	Pgonderi_11.g3422	C922_00922	PKNH_1129100	PmUG01_11042500	Pml_79712	PocGH01_11036200	Pow_77714	PPRFG01_0619600	PRCDC_0619500	PRELSG_1127300	YYE_02506	PVL_000084600	PVP01_1128400	PY17X_1121400
OG0001074	1962	GTR+F+I+G4	10	zinc finger protein, putative	PF3D7_1358600	VWU_48160	PADL01_1357600	PBANKA_1134900	PBILCG01_1357800	PBLACG01_1356000	PCHAS_1134400	PCOAH_00033100	PcyM_1113000	AK88_03070	PGSY75_1358600	PGAL8A_00165100	Pgonderi_11.g3304	C922_01074	PKNH_1112900	PmUG01_11027400	Pml_79567	PocGH01_11021900	Pow_77570	PPRFG01_1360400	PRCDC_1357500	PRELSG_1112000	YYE_02357	PVL_110015300	PVP01_1113300	PY17X_1136400
OG0001075	1518	GTR+F+I+G4	18	zinc finger protein, putative	PF3D7_1358500	VWU_48161	PADL01_1357500	PBANKA_1134800	PBILCG01_1357700	PBLACG01_1355900	PCHAS_1134300	PCOAH_00033110	PcyM_1113100	AK88_03069	PGSY75_1358500	PGAL8A_00165000	Pgonderi_11.g3303	C922_01073	PKNH_1113000	PmUG01_11027500	Pml_79568	PocGH01_11022000	Pow_77571	PPRFG01_1360300	PRCDC_1357400	PRELSG_1112100	YYE_02358	PVL_110015400	PVP01_1113400	PY17X_1136300
OG0001076	975	TVM+F+I+G4	22	rhomboid protease ROM7, putative	PF3D7_1358300	VWU_48163	PADL01_1357300	PBANKA_1134600	PBILCG01_1357500	PBLACG01_1355700	PCHAS_1134100	PCOAH_00033130	PcyM_1113300	AK88_03067	PGSY75_1358300	PGAL8A_00164800	Pgonderi_11.g3302	C922_01071	PKNH_1113200	PmUG01_11027700	Pml_79570	PocGH01_11022200	Pow_77573	PPRFG01_1360100	PRCDC_1357200	PRELSG_1112300	YYE_02360	PVL_110015600	PVP01_1113600	PY17X_1136100
OG0001077	873	GTR+F+I+G4	10	conserved Plasmodium protein, unknown function	PF3D7_1358200	VWU_48164	PADL01_1357200	PBANKA_1134500	PBILCG01_1357400	PBLACG01_1355600	PCHAS_1134000	PCOAH_00033140	PcyM_1113400	AK88_03066	PGSY75_1358200	PGAL8A_00164700	Pgonderi_11.g3301	C922_01070	PKNH_1113300	PmUG01_11027800	Pml_79571	PocGH01_11022300	Pow_77574	PPRFG01_1360000	PRCDC_1357100	PRELSG_1112400	YYE_02361	PVL_110015700	PVP01_1113700	PY17X_1136000
OG0001078	231	GTR+F+I+G4	14	Sas10 domain-containing protein, putative	PF3D7_1358100	VWU_48165	PADL01_1357100	PBANKA_1134400	PBILCG01_1357300	PBLACG01_1355500	PCHAS_1133900	PCOAH_00033150	PcyM_1113500	AK88_03065	PGSY75_1358100	PGAL8A_00164600	Pgonderi_11.g3300	C922_01069	PKNH_1113400	PmUG01_11027900	Pml_79572	PocGH01_11022400	Pow_77575	PPRFG01_1359900	PRCDC_1357000	PRELSG_1112500	YYE_02362	PVL_110015800	PVP01_1113800	PY17X_1135900
OG0001079	4884	GTR+F+I+G4	10	patatin-like phospholipase, putative	PF3D7_1358000	VWU_48166	PADL01_1357000	PBANKA_1134300	PBILCG01_1357200	PBLACG01_1355400	PCHAS_1133800	PCOAH_00033160	PcyM_1113600	AK88_03064	PGSY75_1358000	PGAL8A_00164500	Pgonderi_11.g3299	C922_01068	PKNH_1113500	PmUG01_11028000	Pml_79573	PocGH01_11022500	Pow_77576	PPRFG01_1359800	PRCDC_1356900	PRELSG_1112600	YYE_02363	PVL_110015900	PVP01_1113900	PY17X_1135800
OG0001080	1287	GTR+F+I+G4	12	T-complex protein 1 subunit delta	PF3D7_1357800	VWU_48168	PADL01_1356800	PBANKA_1134100	PBILCG01_1357000	PBLACG01_1355200	PCHAS_1133600	PCOAH_00033180	PcyM_1113800	AK88_03062	PGSY75_1357800	PGAL8A_00164200	Pgonderi_11.g3297	C922_01066	PKNH_1113700	PmUG01_11028200	Pml_79575	PocGH01_11022700	Pow_77578	PPRFG01_1359600	PRCDC_1356700	PRELSG_1112900	YYE_02365	PVL_110016100	PVP01_1114100	PY17X_1135600
OG0001081	3153	GTR+F+I+G4	10	U3 small nucleolar RNA-associated protein 21, putative	PF3D7_1357700	VWU_48169	PADL01_1356700	PBANKA_1134000	PBILCG01_1356900	PBLACG01_1355100	PCHAS_1133500	PCOAH_00033190	PcyM_1113900	AK88_03061	PGSY75_1357700	PGAL8A_00164100	Pgonderi_11.g3296	C922_01065	PKNH_1113800	PmUG01_11028300	Pml_79577	PocGH01_11022800	Pow_77579	PPRFG01_1359500	PRCDC_1356600	PRELSG_1113000	YYE_02366	PVL_110016200	PVP01_1114200	PY17X_1135500
OG0001082	2361	GTR+F+I+G4	18	DNA helicase, putative	PF3D7_1357500	VWU_48171	PADL01_1356500	PBANKA_1133800	PBILCG01_1356700	PBLACG01_1354900	PCHAS_1133300	PCOAH_00033210	PcyM_1114100	AK88_03058	PGSY75_1357500	PGAL8A_00163900	Pgonderi_11.g3294	C922_01063	PKNH_1114000	PmUG01_11028500	Pml_79579	PocGH01_11023000	Pow_77581	PPRFG01_1359300	PRCDC_1356400	PRELSG_1113200	YYE_02368	PVL_000143400	PVP01_1114400	PY17X_1135300
OG0001084	1002	GTR+F+I+G4	10	syntaxin, Qa-SNARE family	PF3D7_1326800	VWU_48176	PADL01_1325700	PBANKA_1342000	PBILCG01_1327200	PBLACG01_1325000	PCHAS_1346600	PCOAH_00043160	PcyM_1231500	AK88_00355	PGSY75_1326800	PGAL8A_00239000	Pgonderi_12.g3864	C922_01766	PKNH_1201800	PmUG01_12037700	Pml_80143	PocGH01_12035600	Pow_78151	PPRFG01_1328700	PRCDC_1325800	PRELSG_1201200	YYE_00432	PVL_000080900	PVP01_1227600	PY17X_1346700
OG0001085	2661	GTR+F+I+G4	10	conserved Plasmodium membrane protein, unknown function	PF3D7_1326900	VWU_48177	PADL01_1325800	PBANKA_1342100	PBILCG01_1327300	PBLACG01_1325100	PCHAS_1346700	PCOAH_00043150	PcyM_1231400	AK88_00354	PGSY75_1326900	PGAL8A_00239100	Pgonderi_12.g3863	C922_01767	PKNH_1201700	PmUG01_12037600	Pml_80142	PocGH01_12035500	Pow_78150	PPRFG01_1328800	PRCDC_1325900	PRELSG_1201100	YYE_00433	PVL_000081000	PVP01_1227500	PY17X_1346800
OG0001086	1791	GTR+F+G4	8	conserved Plasmodium protein, unknown function	PF3D7_1327300	VWU_48181	PADL01_1326200	PBANKA_1342500	PBILCG01_1327700	PBLACG01_1325500	PCHAS_1347100	PCOAH_00043100	PcyM_1231000	AK88_00350	PGSY75_1327300	PGAL8A_00239500	Pgonderi_12.g3859	C922_01771	PKNH_1201300	PmUG01_12037200	Pml_80138	PocGH01_12035100	Pow_78146	PPRFG01_1329200	PRCDC_1326300	PRELSG_1200700	YYE_00437	PVL_000081400	PVP01_1227100	PY17X_1347200
OG0001087	789	GTR+F+G4	14	conserved Plasmodium protein, unknown function	PF3D7_1327400	VWU_48182	PADL01_1326300	PBANKA_1342600	PBILCG01_1327800	PBLACG01_1325600	PCHAS_1347200	PCOAH_00043090	PcyM_1230900	AK88_00349	PGSY75_1327400	PGAL8A_00239600	Pgonderi_12.g3858	C922_01772	PKNH_1201200	PmUG01_12037100	Pml_80137	PocGH01_12035000	Pow_78145	PPRFG01_1329300	PRCDC_1326400	PRELSG_1200600	YYE_00438	PVL_000081500	PVP01_1227000	PY17X_1347300
OG0001088	2349	GTR+F+I+G4	14	conserved protein, unknown function	PF3D7_1327500	VWU_48183	PADL01_1326400	PBANKA_1342700	PBILCG01_1327900	PBLACG01_1325700	PCHAS_1347300	PCOAH_00043080	PcyM_1230800	AK88_00348	PGSY75_1327500	PGAL8A_00239700	Pgonderi_12.g3857	C922_01773	PKNH_1201100	PmUG01_12037000	Pml_80136	PocGH01_12034900	Pow_78144	PPRFG01_1329400	PRCDC_1326500	PRELSG_1200500	YYE_00439	PVL_000081600	PVP01_1226900	PY17X_1347400
OG0001089	603	TIM3+F+I+G4	16	nicotinamide/nicotinic acid mononucleotide adenylyltransferase	PF3D7_1327600	VWU_48184	PADL01_1326500	PBANKA_1342800	PBILCG01_1328000	PBLACG01_1325800	PCHAS_1347400	PCOAH_00043070	PcyM_1230700	AK88_00347	PGSY75_1327600	PGAL8A_00239800	Pgonderi_12.g3856	C922_01774	PKNH_1201000	PmUG01_12036900	Pml_80135	PocGH01_12034800	Pow_78143	PPRFG01_1329500	PRCDC_1326600	PRELSG_1200400	YYE_00440	PVL_000081700	PVP01_1226800	PY17X_1347500
OG0001090	228	TIM3+F+I+G4	14	regulator of nonsense transcripts 3B, putative	PF3D7_1327700	VWU_48185	PADL01_1326600	PBANKA_1342900	PBILCG01_1328100	PBLACG01_1325900	PCHAS_1347500	PCOAH_00043060	PcyM_1230600	AK88_00346	PGSY75_1327700	PGAL8A_00239900	Pgonderi_12.g3855	C922_01775	PKNH_1200900	PmUG01_12036800	Pml_80134	PocGH01_12034700	Pow_78142	PPRFG01_1329600	PRCDC_1326700	PRELSG_1200300	YYE_00441	PVL_000081800	PVP01_1226700	PY17X_1347600
OG0001091	1485	TIM3+F+I+G4	20	ribose-phosphate pyrophosphokinase, putative	PF3D7_1327800	VWU_48186	PADL01_1326700	PBANKA_1343000	PBILCG01_1328200	PBLACG01_1326000	PCHAS_1347600	PCOAH_00043050	PcyM_1230500	AK88_00345	PGSY75_1327800	PGAL8A_00240000	Pgonderi_12.g3854	C922_01777	PKNH_1200800	PmUG01_12036700	Pml_80133	PocGH01_12034600	Pow_78141	PPRFG01_1329700	PRCDC_1326800	PRELSG_1200200	YYE_00442	PVL_000081900	PVP01_1226600	PY17X_1347700
OG0001092	1857	GTR+F+I+G4	10	asparagine-rich antigen Pfa55-14	PF3D7_0809200	VWU_48194	PADL01_0808300	PBANKA_1428100	PBILCG01_0814600	PBLACG01_0808900	PCHAS_1429900	PCOAH_00040270	PcyM_1432400	AK88_03914	PGSY75_0809200	PGAL8A_00526800	Pgonderi_14.g5133	C922_00677	PKNH_1431400	PmUG01_14047000	Pml_80817	PocGH01_14038300	Pow_82460	PPRFG01_0810600	PRCDC_0808500	PRELSG_1428300	YYE_01046	PVL_140030300	PVP01_1431000	PY17X_1430200
OG0001093	2163	GTR+F+I+G4	18	conserved protein, unknown function	PF3D7_0809400	VWU_48195	PADL01_0808500	PBANKA_1428000	PBILCG01_0814800	PBLACG01_0809100	PCHAS_1429800	PCOAH_00040260	PcyM_1432300	AK88_03915	PGSY75_0809400	PGAL8A_00526700	Pgonderi_14.g5134	C922_00676	PKNH_1431300	PmUG01_14046900	Pml_80816	PocGH01_14038200	Pow_82459	PPRFG01_0810800	PRCDC_0808700	PRELSG_1428200	YYE_01047	PVL_140030200	PVP01_1430900	PY17X_1430100
OG0001094	285	TIM3+F+G4	16	histone acetyltransferase subunit NuA4, putative	PF3D7_0809500	VWU_48196	PADL01_0808600	PBANKA_1427900	PBILCG01_0814900	PBLACG01_0809200	PCHAS_1429700	PCOAH_00040250	PcyM_1432200	AK88_03916	PGSY75_0809500	PGAL8A_00526600	Pgonderi_14.g5135	C922_00675	PKNH_1431200	PmUG01_14046800	Pml_80815	PocGH01_14038100	Pow_82458	PPRFG01_0810900	PRCDC_0808800	PRELSG_1428100	YYE_01048	PVL_140030100	PVP01_1430800	PY17X_1430000
OG0001095	1107	TIM3+F+I+G4	6	RuvB-like helicase 1	PF3D7_0809700	VWU_48198	PADL01_0808800	PBANKA_1427700	PBILCG01_0815100	PBLACG01_0809400	PCHAS_1429500	PCOAH_00040230	PcyM_1432000	AK88_03918	PGSY75_0809700	PGAL8A_00526400	Pgonderi_14.g5137	C922_00673	PKNH_1431000	PmUG01_14046600	Pml_80813	PocGH01_14037900	Pow_82457	PPRFG01_0811100	PRCDC_0809000	PRELSG_1427900	YYE_01050	PVL_140029900	PVP01_1430600	PY17X_1429800
OG0001096	516	TIM3+F+I+G4	16	conserved protein, unknown function	PF3D7_0828900	VWU_48200	PADL01_0828100	PBANKA_0701800	PBILCG01_0833300	PBLACG01_0828700	PCHAS_0936200	PCOAH_00010100	PcyM_0504300	AK88_00723	PGSY75_0828900	PGAL8A_00122200	Pgonderi_5.g865	C922_05302	PKNH_1323000	PmUG01_05017100	Pml_74837	PocGH01_05012000	Pow_75782	PPRFG01_0830400	PRCDC_0828200	PRELSG_1311300	YYE_04391	PVL_050007200	PVP01_0505500	PY17X_0702100
OG0001097	288	GTR+F+I+G4	8	conserved Plasmodium membrane protein, unknown function	PF3D7_0829000	VWU_48201	PADL01_0828200	PBANKA_0701700	PBILCG01_0833400	PBLACG01_0828800	PCHAS_0936300	PCOAH_00010090	PcyM_0504200	AK88_00722	PGSY75_0829000	PGAL8A_00122300	Pgonderi_5.g864	C922_05303	PKNH_1323100	PmUG01_05017000	Pml_74836	PocGH01_05011900	Pow_75781	PPRFG01_0830500	PRCDC_0828300	PRELSG_1311400	YYE_04392	PVL_050007100	PVP01_0505400	PY17X_0702000
OG0001098	330	GTR+F+I+G4	12	50S ribosomal protein L9, apicoplast, putative	PF3D7_0310000	VWU_48203	PADL01_0308800	PBANKA_0408100	PBILCG01_0309400	PBLACG01_0310000	PCHAS_0409000	PCOAH_00020290	PcyM_0833700	AK88_00658	PGSY75_0310000	PGAL8A_00009300	Pgonderi_8.g2203	C922_03918	PKNH_0832700	PmUG01_08046200	Pml_79373	PocGH01_08038400	Pow_76870	PPRFG01_0311300	PRCDC_0309300	PRELSG_0825700	YYE_04109	PVL_000064200	PVP01_0830200	PY17X_0410600
OG0001099	609	TIM3+F+I+G4	14	YTH domain-containing protein 2	PF3D7_0309800	VWU_48204	PADL01_0308600	PBANKA_0407900	PBILCG01_0309200	PBLACG01_0309800	PCHAS_0408800	PCOAH_00020270	PcyM_0833900	AK88_00660	PGSY75_0309800	PGAL8A_00009100	Pgonderi_8.g2201	C922_03920	PKNH_0832900	PmUG01_08046400	Pml_79375	PocGH01_08038600	Pow_76872	PPRFG01_0311100	PRCDC_0309100	PRELSG_0825900	YYE_04111	PVL_000046500	PVP01_0830400	PY17X_0410400
OG0001100	873	GTR+F+I+G4	10	SECIS-binding protein 2, putative	PF3D7_0309700	VWU_48205	PADL01_0308500	PBANKA_0407800	PBILCG01_0309100	PBLACG01_0309700	PCHAS_0408700	PCOAH_00020260	PcyM_0834000	AK88_00661	PGSY75_0309700	PGAL8A_00009000	Pgonderi_8.g2200	C922_03921	PKNH_0833000	PmUG01_08046500	Pml_79376	PocGH01_08038700	Pow_76873	PPRFG01_0311000	PRCDC_0309000	PRELSG_0826000	YYE_04112	PVL_000100200	PVP01_0830500	PY17X_0410300
OG0001101	1611	TIM3+F+I+G4	12	asparagine synthetase [glutamine-hydrolyzing], putative	PF3D7_0309500	VWU_48207	PADL01_0308300	PBANKA_0407600	PBILCG01_0308900	PBLACG01_0309500	PCHAS_0408500	PCOAH_00020240	PcyM_0834200	AK88_00663	PGSY75_0309500	PGAL8A_00008800	Pgonderi_8.g2198	C922_03923	PKNH_0833200	PmUG01_08046700	Pml_79378	PocGH01_08038900	Pow_76875	PPRFG01_0310800	PRCDC_0308800	PRELSG_0826200	YYE_04114	PVL_080028200	PVP01_0830700	PY17X_0410100
OG0001103	1101	TIM3+F+I+G4	10	conserved protein, unknown function	PF3D7_1472300	VWU_48211	PADL01_1472200	PBANKA_1335500	PBILCG01_1471500	PBLACG01_1471600	PCHAS_1340100	PCOAH_00043840	PcyM_1239600	AK88_00427	PGSY75_1472300	PGAL8A_00231800	Pgonderi_12.g3930	C922_00059	PKNH_1208700	PmUG01_12044600	Pml_80220	PocGH01_12042500	Pow_78221	PPRFG01_1472900	PRCDC_1471500	PRELSG_1208400	YYE_00365	PVL_120023600	PVP01_1234500	PY17X_1340200
OG0001104	648	TIM3+F+I+G4	12	conserved Plasmodium protein, unknown function	PF3D7_1472500	VWU_48213	PADL01_1472400	PBANKA_1335700	PBILCG01_1471700	PBLACG01_1471800	PCHAS_1340300	PCOAH_00043830	PcyM_1239400	AK88_00426	PGSY75_1472500	PGAL8A_00232000	Pgonderi_12.g3928	C922_00057	PKNH_1208500	PmUG01_12044400	Pml_80218	PocGH01_12042300	Pow_78219	PPRFG01_1473100	PRCDC_1471700	PRELSG_1208200	YYE_00367	PVL_120023400	PVP01_1234300	PY17X_1340400
OG0001105	384	GTR+F+I+G4	14	conserved Plasmodium protein, unknown function	PF3D7_1405000	VWU_48216	PADL01_1404600	PBANKA_1037200	PBILCG01_1405600	PBLACG01_1403800	PCHAS_1038000	PCOAH_00050830	PcyM_1351000	AK88_01816	PGSY75_1405000	PGAL8A_00276800	Pgonderi_13.g4346	C922_03819	PKNH_1353100	PmUG01_13053300	Pml_72550	PocGH01_13054600	Pow_79016	PPRFG01_1405400	PRCDC_1404300	PRELSG_1345900	YYE_02209	PVL_000175100	PVP01_1343800	PY17X_1039600
OG0001106	1503	GTR+F+I+G4	12	GTPase-activating protein, putative	PF3D7_1405100	VWU_48217	PADL01_1404700	PBANKA_1037100	PBILCG01_1405700	PBLACG01_1403900	PCHAS_1037900	PCOAH_00050820	PcyM_1350900	AK88_01815	PGSY75_1405100	PGAL8A_00276900	Pgonderi_13.g4347	C922_03818	PKNH_1353000	PmUG01_13053200	Pml_72549	PocGH01_13054500	Pow_79015	PPRFG01_1405500	PRCDC_1404400	PRELSG_1345800	YYE_02208	PVL_000175000	PVP01_1343700	PY17X_1039500
OG0001107	2088	GTR+F+I+G4	8	conserved Plasmodium protein, unknown function	PF3D7_1405300	VWU_48219	PADL01_1404900	PBANKA_1036900	PBILCG01_1405900	PBLACG01_1404100	PCHAS_1037700	PCOAH_00050810	PcyM_1350700	AK88_01813	PGSY75_1405300	PGAL8A_00277100	Pgonderi_13.g4350	C922_03816	PKNH_1352800	PmUG01_13053000	Pml_72547	PocGH01_13054300	Pow_79013	PPRFG01_1405700	PRCDC_1404600	PRELSG_1345600	YYE_02206	PVL_000174800	PVP01_1343500	PY17X_1039300
OG0001108	3822	GTR+F+I+G4	10	DNA mismatch repair protein, putative	PF3D7_1405400	VWU_48220	PADL01_1405000	PBANKA_1036800	PBILCG01_1406000	PBLACG01_1404200	PCHAS_1037600	PCOAH_00050800	PcyM_1350600	AK88_01812	PGSY75_1405400	PGAL8A_00277200	Pgonderi_13.g4351	C922_03815	PKNH_1352700	PmUG01_13052900	Pml_72545	PocGH01_13054200	Pow_79012	PPRFG01_1405800	PRCDC_1404700	PRELSG_1345500	YYE_02205	PVL_000174700	PVP01_1343400	PY17X_1039200
OG0001109	1521	GTR+F+I+G4	16	RNA-binding protein, putative	PF3D7_1405900	VWU_48225	PADL01_1405500	PBANKA_1036300	PBILCG01_1406500	PBLACG01_1404700	PCHAS_1037100	PCOAH_00050740	PcyM_1350100	AK88_01806	PGSY75_1405900	PGAL8A_00277700	Pgonderi_13.g4356	C922_03810	PKNH_1352200	PmUG01_13052400	Pml_72533	PocGH01_13053700	Pow_79007	PPRFG01_1406300	PRCDC_1405200	PRELSG_1345000	YYE_02200	PVL_130031200	PVP01_1342900	PY17X_1038700
OG0001110	2751	GTR+F+I+G4	6	conserved Plasmodium protein, unknown function	PF3D7_0212500	VWU_48230	PADL01_0211300	PBANKA_0309400	PBILCG01_0215200	PBLACG01_0209500	PCHAS_0311500	PCOAH_00009040	PcyM_0410500	AK88_04859	PGSY75_0212500	PGAL8A_00403200	Pgonderi_4.g683	C922_02772	PKNH_0408700	PmUG01_04019800	Pml_70572	PocGH01_04017600	Pow_75666	PPRFG01_0212600	PRCDC_0211400	PRELSG_0407500	YYE_04676	PVL_000109200	PVP01_0412400	PY17X_0309900
OG0001113	2421	GTR+F+I+G4	16	mitochondrial carrier protein, putative	PF3D7_0905200	VWU_48241	PADL01_0904200	PBANKA_0416200	PBILCG01_0908700	PBLACG01_0904400	PCHAS_0417100	PCOAH_00018740	PcyM_0702900	AK88_00904	PGSY75_0905200	PGAL8A_00417700	Pgonderi_7.g1505	C922_01487	PKNH_0702900	PmUG01_07016700	Pml_70827	PocGH01_07012600	Pow_76249	PPRFG01_0904100	PRCDC_0903300	PRELSG_0702400	YYE_04027	PVL_070008300	PVP01_0703600	PY17X_0419000
OG0001115	1281	GTR+F+I+G4	8	conserved Plasmodium membrane protein, unknown function	PF3D7_1321300	VWU_48248	PADL01_1320200	PBANKA_1419600	PBILCG01_1321700	PBLACG01_1319400	PCHAS_1421400	PCOAH_00039340	PcyM_1423100	AK88_02109	PGSY75_1321300	PGAL8A_00517600	Pgonderi_14.g4968	C922_00589	PKNH_1421900	PmUG01_14038000	Pml_80740	PocGH01_14029300	Pow_82374	PPRFG01_1323200	PRCDC_1320300	PRELSG_1419100	YYE_01134	PVL_140024500	PVP01_1422100	PY17X_1421300
OG0001116	1176	TIM3+F+I+G4	10	dihydrolipoyllysine-residue succinyltransferase component of 2-oxoglutarate dehydrogenase complex	PF3D7_1320800	VWU_48252	PADL01_1319700	PBANKA_1419100	PBILCG01_1321200	PBLACG01_1318900	PCHAS_1420900	PCOAH_00039290	PcyM_1422600	AK88_02114	PGSY75_1320800	PGAL8A_00517100	Pgonderi_14.g4972	C922_00585	PKNH_1421400	PmUG01_14037500	Pml_80737	PocGH01_14028800	Pow_82370	PPRFG01_1322700	PRCDC_1319800	PRELSG_1418600	YYE_01139	PVL_140023900	PVP01_1421600	PY17X_1420800
OG0001117	678	TIM3+F+I+G4	14	calcyclin binding protein, putative	PF3D7_1238100	VWU_48253	PADL01_1238900	PBANKA_1452600	PBILCG01_1238000	PBLACG01_1237700	PCHAS_1454900	PCOAH_00052870	PcyM_1462300	AK88_01569	PGSY75_0016700	PGAL8A_00459800	Pgonderi_14.g5318	C922_03562	PKNH_1457900	PmUG01_14072300	Pml_81063	PocGH01_14063700	Pow_82711	PPRFG01_1216700	PRCDC_1237300	PRELSG_1454200	YYE_00803	PVL_140046400	PVP01_1456200	PY17X_1455100
OG0001118	219	TN+F+I+G4	18	ubiquitin-like modifier HUB1, putative	PF3D7_1237800	VWU_48255	PADL01_1238400	PBANKA_1452400	PBILCG01_1237700	PBLACG01_1237400	PCHAS_1454700	PCOAH_00052900	PcyM_1461900	AK88_01571	PGSY75_0016500	PGAL8A_00459500	Pgonderi_14.g5320	C922_03559	PKNH_1457600	PmUG01_14072000	Pml_81059	PocGH01_14063400	Pow_82708	PPRFG01_1217000	PRCDC_1237000	PRELSG_1453900	YYE_00805	PVL_000019000	PVP01_1455900	PY17X_1454900
OG0001119	1077	GTR+F+I+G4	12	sphingomyelin phosphodiesterase	PF3D7_1238600	VWU_48258	PADL01_1239400	PBANKA_1453100	PBILCG01_1238500	PBLACG01_1238100	PCHAS_1455400	PCOAH_00052810	PcyM_1462800	AK88_01564	PGSY75_1238600	PGAL8A_00460300	Pgonderi_14.g5313	C922_03567	PKNH_1458400	PmUG01_14072800	Pml_81068	PocGH01_14064200	Pow_82716	PPRFG01_1216200	PRCDC_1237800	PRELSG_1454700	YYE_00798	PVL_140046900	PVP01_1456700	PY17X_1455600
OG0001120	1416	GTR+F+I+G4	18	nucleolar protein 56, putative	PF3D7_1118500	VWU_48262	PADL01_1116600	PBANKA_0929600	PBILCG01_1115600	PBLACG01_1116300	PCHAS_0914700	PCOAH_00025030	PcyM_0921100	AK88_02654	PGSY75_1118500	PGAL8A_00345100	Pgonderi_9.g2341	C922_04197	PKNH_0916200	PmUG01_09027800	Pml_71287	PocGH01_09024700	Pow_77065	PPRFG01_1119200	PRCDC_1116900	PRELSG_0915300	YYE_02856	PVL_000066600	PVP01_0919100	PY17X_0931600
OG0001121	1446	GTR+F+I+G4	10	histone acetyltransferase MYST	PF3D7_1118600	VWU_48263	PADL01_1116700	PBANKA_0929500	PBILCG01_1115700	PBLACG01_1116400	PCHAS_0914800	PCOAH_00025040	PcyM_0921200	AK88_02655	PGSY75_1118600	PGAL8A_00345200	Pgonderi_9.g2340	C922_04196	PKNH_0916300	PmUG01_09027900	Pml_71288	PocGH01_09024800	Pow_77066	PPRFG01_1119300	PRCDC_1117000	PRELSG_0915400	YYE_02857	PVL_000066700	PVP01_0919200	PY17X_0931500
OG0001122	624	TPM3+F+I+G4	28	GPI transamidase component GPI16, putative	PF3D7_1122100	VWU_48270	PADL01_1120300	PBANKA_0926200	PBILCG01_0035300	PBLACG01_1119900	PCHAS_0918100	PCOAH_00025370	PcyM_0925300	AK88_02689	PGSY75_1122100	PGAL8A_00348700	Pgonderi_9.g2306	C922_04162	PKNH_0919800	PmUG01_09031300	Pml_71323	PocGH01_09028300	Pow_77101	PPRFG01_1122900	PRCDC_1120500	PRELSG_0918900	YYE_02889	PVL_090017100	PVP01_0922700	PY17X_0928200
OG0001123	1944	TIM3+F+I+G4	14	dynamin-like protein	PF3D7_1037500	VWU_48272	PADL01_1036100	PBANKA_0520400	PBILCG01_1036200	PBLACG01_1035000	PCHAS_0520600	PCOAH_00013380	PcyM_0626900	AK88_03791	PGSY75_1037500	PGAL8A_00496100	Pgonderi_6.g1461	C922_05113	PKNH_0622000	PmUG01_10048300	Pml_71908	PocGH01_06029700	Pow_76199	PPRFG01_1038300	PRCDC_1036600	PRELSG_0620000	YYE_03935	PVL_060019700	PVP01_0621900	PY17X_0521500
OG0001124	2340	TVM+F+I+G4	16	conserved Plasmodium protein, unknown function	PF3D7_1037400	VWU_48273	PADL01_1036000	PBANKA_0520300	PBILCG01_1036100	PBLACG01_1034900	PCHAS_0520500	PCOAH_00013390	PcyM_0626800	AK88_03790	PGSY75_1037400	PGAL8A_00496000	Pgonderi_6.g1462	C922_05112	PKNH_0621900	PmUG01_10048200	Pml_71907	PocGH01_06029600	Pow_76198	PPRFG01_1038200	PRCDC_1036500	PRELSG_0619900	YYE_03934	PVL_060019600	PVP01_0621800	PY17X_0521400
OG0001125	903	TIM3+F+I+G4	12	ADP,ATP carrier protein 1	PF3D7_1037300	VWU_48274	PADL01_1035900	PBANKA_0520200	PBILCG01_1036000	PBLACG01_1034800	PCHAS_0520400	PCOAH_00013400	PcyM_0626700	AK88_03789	PGSY75_1037300	PGAL8A_00495900	Pgonderi_6.g1463	C922_05111	PKNH_0621800	PmUG01_10048100	Pml_71906	PocGH01_06029500	Pow_76197	PPRFG01_1038100	PRCDC_1036400	PRELSG_0619800	YYE_03933	PVL_060019500	PVP01_0621700	PY17X_0521300
OG0001126	1998	TIM3+F+I+G4	18	conserved Plasmodium protein, unknown function	PF3D7_1037200	VWU_48275	PADL01_1035800	PBANKA_0520100	PBILCG01_1035900	PBLACG01_1034700	PCHAS_0520300	PCOAH_00013410	PcyM_0626600	AK88_03788	PGSY75_1037200	PGAL8A_00495800	Pgonderi_6.g1464	C922_05110	PKNH_0621700	PmUG01_10048000	Pml_71905	PocGH01_06029400	Pow_76196	PPRFG01_1038000	PRCDC_1036300	PRELSG_0619700	YYE_03932	PVL_060019400	PVP01_0621600	PY17X_0521200
OG0001127	2022	GTR+F+I+G4	12	pyruvate kinase 2	PF3D7_1037100	VWU_48276	PADL01_1035700	PBANKA_0520000	PBILCG01_1035800	PBLACG01_1034600	PCHAS_0520200	PCOAH_00013420	PcyM_0626500	AK88_03787	PGSY75_1037100	PGAL8A_00495700	Pgonderi_6.g1465	C922_05109	PKNH_0621600	PmUG01_10047900	Pml_71904	PocGH01_06029300	Pow_76195	PPRFG01_1037900	PRCDC_1036200	PRELSG_0619600	YYE_03931	PVL_060019300	PVP01_0621500	PY17X_0521100
OG0001130	1905	TIM3+F+I+G4	14	protein serine/threonine kinase-1	PF3D7_1445400	VWU_48284	PADL01_1445400	PBANKA_1309200	PBILCG01_1445400	PBLACG01_1444800	PCHAS_1312400	PCOAH_00046640	PcyM_1270400	AK88_04431	PGSY75_1445400	PGAL8A_00204600	Pgonderi_12.g4186	C922_00334	PKNH_1236900	PmUG01_12071600	Pml_80478	PocGH01_12069400	Pow_78480	PPRFG01_1446100	PRCDC_1444700	PRELSG_1235600	YYE_00097	PVL_120045100	PVP01_1261600	PY17X_1313000
OG0001131	417	TVM+F+G4	16	conserved Plasmodium protein, unknown function	PF3D7_1445500	VWU_48287	PADL01_1445500	PBANKA_1309300	PBILCG01_1445500	PBLACG01_1444900	PCHAS_1312500	PCOAH_00046630	PcyM_1270300	AK88_04430	PGSY75_1445500	PGAL8A_00204700	Pgonderi_12.g4185	C922_00333	PKNH_1236800	PmUG01_12071500	Pml_80477	PocGH01_12069300	Pow_78479	PPRFG01_1446200	PRCDC_1444800	PRELSG_1235500	YYE_00098	PVL_120045000	PVP01_1261500	PY17X_1313100
OG0001132	1083	GTR+F+I+G4	16	RNA-binding protein, putative	PF3D7_1445600	VWU_48288	PADL01_1445600	PBANKA_1309400	PBILCG01_1445600	PBLACG01_1445000	PCHAS_1312600	PCOAH_00046620	PcyM_1270200	AK88_04429	PGSY75_1445600	PGAL8A_00204800	Pgonderi_12.g4184	C922_00332	PKNH_1236600	PmUG01_12071400	Pml_80475	PocGH01_12069200	Pow_78478	PPRFG01_1446300	PRCDC_1444900	PRELSG_1235400	YYE_00099	PVL_120044900	PVP01_1261400	PY17X_1313200
OG0001133	939	TIM3+F+I+G4	14	conserved Plasmodium protein, unknown function	PF3D7_1445700	VWU_48289	PADL01_1445700	PBANKA_1309500	PBILCG01_1445700	PBLACG01_1445100	PCHAS_1312700	PCOAH_00046610	PcyM_1270100	AK88_04428	PGSY75_1445700	PGAL8A_00204900	Pgonderi_12.g4183	C922_00331	PKNH_1236500	PmUG01_12071300	Pml_80474	PocGH01_12069100	Pow_78477	PPRFG01_1446400	PRCDC_1445000	PRELSG_1235300	YYE_00100	PVL_120044800	PVP01_1261300	PY17X_1313300
OG0001135	390	TIM2+F+I+G4	20	fructose-bisphosphate aldolase	PF3D7_1444800	VWU_48292	PADL01_1444800	PBANKA_1308600	PBILCG01_1444800	PBLACG01_1444200	PCHAS_1311800	PCOAH_00046700	PcyM_1271000	AK88_02648	PGSY75_1444800	PGAL8A_00204000	Pgonderi_12.g4192	C922_00340	PKNH_1237500	PmUG01_12072200	Pml_80484	PocGH01_12070000	Pow_78486	PPRFG01_1445500	PRCDC_1444100	PRELSG_1236200	YYE_00091	PVL_120045700	PVP01_1262200	PY17X_1312400
OG0001136	381	TIM3+F+I+G4	20	conserved protein, unknown function	PF3D7_0821200	VWU_48298	PADL01_0820400	PBANKA_0709600	PBILCG01_0825600	PBLACG01_0821100	PCHAS_0718700	PCOAH_00010880	PcyM_0512800	AK88_00800	PGSY75_0821200	PGAL8A_00114400	Pgonderi_5.g949	C922_02621	PKNH_1315200	PmUG01_05024900	Pml_74915	PocGH01_05019700	Pow_75857	PPRFG01_0822700	PRCDC_0820500	PRELSG_0502600	YYE_04313	PVL_050013700	PVP01_0513100	PY17X_0709800
OG0001137	678	TIM3+F+I+G4	14	ribosomal RNA small subunit methyltransferase NEP1, putative	PF3D7_0821500	VWU_48300	PADL01_0820700	PBANKA_0709300	PBILCG01_0825900	PBLACG01_0821400	PCHAS_0718400	PCOAH_00010850	PcyM_0512300	AK88_00796	PGSY75_0821500	PGAL8A_00114600	Pgonderi_5.g924	C922_02624	PKNH_1315500	PmUG01_05024600	Pml_74912	PocGH01_05019400	Pow_75854	PPRFG01_0823000	PRCDC_0820800	PRELSG_0502400	YYE_04316	PVL_050013400	PVP01_0512800	PY17X_0709500
OG0001138	408	TN+F+I+G4	22	60S ribosomal protein L22, putative	PF3D7_0821700	VWU_48302	PADL01_0820900	PBANKA_0709100	PBILCG01_0826100	PBLACG01_0821600	PCHAS_0718200	PCOAH_00010830	PcyM_0512100	AK88_00794	PGSY75_0821700	PGAL8A_00114800	Pgonderi_5.g927	C922_02626	PKNH_1315700	PmUG01_05024400	Pml_74910	PocGH01_05019200	Pow_75853	PPRFG01_0823200	PRCDC_0821000	PRELSG_0502200	YYE_04318	PVL_050013200	PVP01_0512600	PY17X_0709300
OG0001139	1959	GTR+F+I+G4	14	protein transport protein SEC23	PF3D7_0822600	VWU_48303	PADL01_0821800	PBANKA_0708000	PBILCG01_0827000	PBLACG01_0822500	PCHAS_0717300	PCOAH_00010740	PcyM_0511100	AK88_00785	PGSY75_0822600	PGAL8A_00115800	Pgonderi_5.g937	C922_02636	PKNH_1316600	PmUG01_05023400	Pml_74899	PocGH01_05018200	Pow_75844	PPRFG01_0824100	PRCDC_0821900	PRELSG_0501200	YYE_04328	PVL_050012300	PVP01_0511700	PY17X_0708300
OG0001140	1539	GTR+F+I+G4	18	thrombospondin-related protein 1, putative	PF3D7_0822700	VWU_48304	PADL01_0821900	PBANKA_0707900	PBILCG01_0827100	PBLACG01_0822600	PCHAS_0717200	PCOAH_00010730	PcyM_0511000	AK88_00784	PGSY75_0822700	PGAL8A_00115900	Pgonderi_5.g939	C922_02637	PKNH_1316700	PmUG01_05023300	Pml_74898	PocGH01_05018100	Pow_75843	PPRFG01_0824200	PRCDC_0822000	PRELSG_0501100	YYE_04329	PVL_050012200	PVP01_0511600	PY17X_0708200
OG0001141	963	GTR+F+I+G4	12	U5 small nuclear ribonucleoprotein 40 kDa protein, putative	PF3D7_0822800	VWU_48305	PADL01_0822000	PBANKA_0707800	PBILCG01_0827200	PBLACG01_0822700	PCHAS_0717100	PCOAH_00010720	PcyM_0510900	AK88_00783	PGSY75_0822800	PGAL8A_00116000	Pgonderi_5.g940	C922_02638	PKNH_1316800	PmUG01_05023200	Pml_74896	PocGH01_05018000	Pow_75842	PPRFG01_0824300	PRCDC_0822100	PRELSG_0501000	YYE_04330	PVL_050012100	PVP01_0511500	PY17X_0708100
OG0001143	321	TN+F+I+G4	24	WPP motif-containing protein, putative	PF3D7_0821900	VWU_48310	PADL01_0821100	PBANKA_0708900	PBILCG01_0826300	PBLACG01_0821800	PCHAS_0718000	PCOAH_00010810	PcyM_0511900	AK88_00792	PGSY75_0821900	PGAL8A_00115000	Pgonderi_5.g928	C922_02628	PKNH_1315900	PmUG01_05024200	Pml_74908	PocGH01_05019000	Pow_75851	PPRFG01_0823400	PRCDC_0821200	PRELSG_0502000	YYE_04320	PVL_050013000	PVP01_0512400	PY17X_0709100
OG0001144	1362	GTR+F+I+G4	8	ribosomal protein L4, mitochondrial, putative	PF3D7_0822000	VWU_48311	PADL01_0821200	PBANKA_0708800	PBILCG01_0826400	PBLACG01_0821900	PCHAS_0717900	PCOAH_00010800	PcyM_0511800	AK88_00791	PGSY75_0822000	PGAL8A_00115100	Pgonderi_5.g929	C922_02629	PKNH_1316000	PmUG01_05024100	Pml_74907	PocGH01_05018900	Pow_75850	PPRFG01_0823500	PRCDC_0821300	PRELSG_0501900	YYE_04321	PVL_050012900	PVP01_0512300	PY17X_0709000
OG0001145	636	GTR+F+I+G4	18	mediator of RNA polymerase II transcription subunit 7, putative	PF3D7_0822100	VWU_48312	PADL01_0821300	PBANKA_0708700	PBILCG01_0826500	PBLACG01_0822000	PCHAS_0717800	PCOAH_00010790	PcyM_0511700	AK88_00790	PGSY75_0822100	PGAL8A_00115200	Pgonderi_5.g930	C922_02630	PKNH_1316100	PmUG01_05024000	Pml_74906	PocGH01_05018800	Pow_75849	PPRFG01_0823600	PRCDC_0821400	PRELSG_0501800	YYE_04322	PVL_050012800	PVP01_0512200	PY17X_0708900
OG0001146	177	TIM2+F+G4	10	small nuclear ribonucleoprotein G, putative	PF3D7_0822300	VWU_48313	PADL01_0821500	PBANKA_0708400	PBILCG01_0826700	PBLACG01_0822200	PCHAS_0717600	PCOAH_00010770	PcyM_0511500	AK88_00788	PGSY75_0822300	PGAL8A_00115500	Pgonderi_5.g932	C922_02632	PKNH_1316300	PmUG01_05023700	Pml_74903	PocGH01_05018500	Pow_75847	PPRFG01_0823800	PRCDC_0821600	PRELSG_0501500	YYE_04325	PVL_050012600	PVP01_0512000	PY17X_0708600
OG0001147	2148	GTR+F+I+G4	10	WD repeat-containing protein	PF3D7_1443400	VWU_48317	PADL01_1443400	PBANKA_1307300	PBILCG01_1443700	PBLACG01_1442800	PCHAS_1310500	PCOAH_00046840	PcyM_1272400	AK88_02634	PGSY75_1443400	PGAL8A_00202600	Pgonderi_12.g4206	C922_00355	PKNH_1238900	PmUG01_12073600	Pml_80495	PocGH01_12071400	Pow_78500	PPRFG01_1444100	PRCDC_1442700	PRELSG_1237600	YYE_00078	PVL_120047100	PVP01_1263600	PY17X_1311100
OG0001148	225	TIM3+F+G4	16	U6 snRNA-associated Sm-like protein LSm5, putative	PF3D7_1443300	VWU_48318	PADL01_1443300	PBANKA_1307200	PBILCG01_1443600	PBLACG01_1442700	PCHAS_1310400	PCOAH_00046850	PcyM_1272500	AK88_02633	PGSY75_1443300	PGAL8A_00202500	Pgonderi_12.g4207	C922_00356	PKNH_1239000	PmUG01_12073700	Pml_80496	PocGH01_12071500	Pow_78501	PPRFG01_1444000	PRCDC_1442600	PRELSG_1237700	YYE_00077	PVL_120047200	PVP01_1263700	PY17X_1311000
OG0001149	1608	GTR+F+G4	14	heptatricopeptide repeat-containing protein, putative	PF3D7_1443200	VWU_48319	PADL01_1443200	PBANKA_1307100	PBILCG01_1443500	PBLACG01_1442600	PCHAS_1310300	PCOAH_00046860	PcyM_1272600	AK88_02632	PGSY75_1443200	PGAL8A_00202400	Pgonderi_12.g4208	C922_00357	PKNH_1239100	PmUG01_12073800	Pml_80497	PocGH01_12071600	Pow_78502	PPRFG01_1443900	PRCDC_1442500	PRELSG_1237800	YYE_00076	PVL_120047300	PVP01_1263800	PY17X_1310900
OG0001150	654	TIM3+F+I+G4	14	conserved protein, unknown function	PF3D7_0624100	VWU_48320	PADL01_0622200	PBANKA_1123000	PBILCG01_0624500	PBLACG01_0623500	PCHAS_1122500	PCOAH_00034410	PcyM_1126100	AK88_02266	PGSY75_0624100	PGAL8A_00152600	Pgonderi_11.g3450	C922_00953	PKNH_1126100	PmUG01_11039500	Pml_79683	PocGH01_11033200	Pow_77687	PPRFG01_0622700	PRCDC_0622500	PRELSG_1124200	YYE_02477	PVL_110024300	PVP01_1125400	PY17X_1124400
OG0001151	1398	TIM3+F+I+G4	10	conserved Plasmodium protein, unknown function	PF3D7_1443100	VWU_48321	PADL01_1443100	PBANKA_1307000	PBILCG01_1443400	PBLACG01_1442500	PCHAS_1310200	PCOAH_00046870	PcyM_1272700	AK88_02631	PGSY75_1443100	PGAL8A_00202300	Pgonderi_12.g4209	C922_00358	PKNH_1239200	PmUG01_12073900	Pml_80498	PocGH01_12071700	Pow_78503	PPRFG01_1443800	PRCDC_1442400	PRELSG_1237900	YYE_00075	PVL_120047400	PVP01_1263900	PY17X_1310800
OG0001152	3267	GTR+F+I+G4	8	serine/threonine protein kinase	PF3D7_1443000	VWU_48322	PADL01_1443000	PBANKA_1306900	PBILCG01_1443300	PBLACG01_1442400	PCHAS_1310100	PCOAH_00046880	PcyM_1272900	AK88_02630	PGSY75_1443000	PGAL8A_00202200	Pgonderi_12.g4210	C922_00359	PKNH_1239300	PmUG01_12074000	Pml_80499	PocGH01_12071800	Pow_78504	PPRFG01_1443700	PRCDC_1442300	PRELSG_1238000	YYE_00074	PVL_120047500	PVP01_1264000	PY17X_1310700
OG0001153	1323	GTR+F+I+G4	10	geranylgeranyl transferase type-2 subunit alpha, putative	PF3D7_1442500	VWU_48325	PADL01_1442500	PBANKA_1306400	PBILCG01_1443000	PBLACG01_1442000	PCHAS_1309600	PCOAH_00046930	PcyM_1273400	AK88_02625	PGSY75_1442500	PGAL8A_00201700	Pgonderi_12.g4215	C922_00365	PKNH_1239800	PmUG01_12074500	Pml_80505	PocGH01_12072300	Pow_78509	PPRFG01_1443200	PRCDC_1441800	PRELSG_1238500	YYE_00069	PVL_120048100	PVP01_1264500	PY17X_1310200
OG0001154	342	TN+F+G4	26	ubiquitin-conjugating enzyme E2, putative	PF3D7_0319300	VWU_48327	PADL01_0318200	PBANKA_0806000	PBILCG01_0318800	PBLACG01_0319800	PCHAS_0806300	PCOAH_00021370	PcyM_0822600	AK88_03269	PGSY75_0319300	PGAL8A_00397000	Pgonderi_8.g1965	C922_02063	PKNH_0821900	PmUG01_08036800	Pml_79280	PocGH01_08029200	Pow_76777	PPRFG01_0320800	PRCDC_0318600	PRELSG_0818800	YYE_01861	PVL_080021900	PVP01_0820900	PY17X_0809200
OG0001155	1821	GTR+F+I+G4	14	CCR4 domain-containing protein 4, putative	PF3D7_0319200	VWU_48328	PADL01_0318100	PBANKA_0806100	PBILCG01_0318700	PBLACG01_0319700	PCHAS_0806400	PCOAH_00021360	PcyM_0822700	AK88_03270	PGSY75_0319200	PGAL8A_00397100	Pgonderi_8.g1964	C922_02062	PKNH_0822000	PmUG01_08036900	Pml_79281	PocGH01_08029300	Pow_76778	PPRFG01_0320700	PRCDC_0318500	PRELSG_0818900	YYE_01862	PVL_080022000	PVP01_0821000	PY17X_0809300
OG0001156	1059	TIM3+F+I+G4	10	conserved protein, unknown function	PF3D7_0318900	VWU_48329	PADL01_0317800	PBANKA_0806400	PBILCG01_0318400	PBLACG01_0319400	PCHAS_0806700	PCOAH_00021300	PcyM_0823000	AK88_03273	PGSY75_0318900	PGAL8A_00397400	Pgonderi_8.g1962	C922_02059	PKNH_0822600	PmUG01_08037200	Pml_79284	PocGH01_08029600	Pow_76781	PPRFG01_0320400	PRCDC_0318200	PRELSG_0819200	YYE_01866	PVL_080022300	PVP01_0821300	PY17X_0809600
OG0001157	3234	GTR+F+I+G4	6	P4-type ATPase ATP7, putative	PF3D7_0319000	VWU_48331	PADL01_0317900	PBANKA_0806300	PBILCG01_0318500	PBLACG01_0319500	PCHAS_0806600	PCOAH_00021310	PcyM_0822900	AK88_03272	PGSY75_0319000	PGAL8A_00397300	Pgonderi_8.g1963	C922_02060	PKNH_0822500	PmUG01_08037100	Pml_79283	PocGH01_08029500	Pow_76780	PPRFG01_0320500	PRCDC_0318300	PRELSG_0819100	YYE_01864	PVL_080022200	PVP01_0821200	PY17X_0809500
OG0001158	2256	TIM3+F+I+G4	8	cleavage and polyadenylation specificity factor, putative	PF3D7_0318600	VWU_48336	PADL01_0317500	PBANKA_0806600	PBILCG01_0318100	PBLACG01_0319100	PCHAS_0806900	PCOAH_00021280	PcyM_0823300	AK88_03275	PGSY75_0318600	PGAL8A_00397700	Pgonderi_8.g1959	C922_02057	PKNH_0822800	PmUG01_08037500	Pml_79287	PocGH01_08029900	Pow_76784	PPRFG01_0320100	PRCDC_0317900	PRELSG_0819500	YYE_01868	PVL_000064400	PVP01_0821500	PY17X_0809800
OG0001159	9963	GTR+F+I+G4	8	conserved Plasmodium protein, unknown function	PF3D7_0318500	VWU_48337	PADL01_0317400	PBANKA_0806700	PBILCG01_0318000	PBLACG01_0319000	PCHAS_0807000	PCOAH_00021270	PcyM_0823400	AK88_03276	PGSY75_0318500	PGAL8A_00397800	Pgonderi_8.g1958	C922_02056	PKNH_0822900	PmUG01_08037600	Pml_79288	PocGH01_08030000	Pow_76785	PPRFG01_0320000	PRCDC_0317800	PRELSG_0819600	YYE_01869	PVL_000064500	PVP01_0821600	PY17X_0809900
OG0001161	3300	GTR+F+I+G4	14	phosphoinositide-specific phospholipase C	PF3D7_1013500	VWU_48339	PADL01_1011900	PBANKA_1211900	PBILCG01_1012800	PBLACG01_1011600	PCHAS_1212600	PCOAH_00022140	PcyM_0814200	AK88_04113	PGSY75_1013500	PGAL8A_00389700	Pgonderi_8.g2038	C922_02138	PKNH_0813300	PmUG01_08029500	Pml_79203	PocGH01_08021900	Pow_76704	PPRFG01_1014600	PRCDC_1012900	PRELSG_0811400	YYE_01462	PVL_080018100	PVP01_0813600	PY17X_1215100
OG0001162	5130	GTR+F+I+G4	18	conserved Plasmodium protein, unknown function	PF3D7_1013600	VWU_48340	PADL01_1012000	PBANKA_1212000	PBILCG01_1012900	PBLACG01_1011700	PCHAS_1212700	PCOAH_00022130	PcyM_0814300	AK88_04114	PGSY75_1013600	PGAL8A_00389800	Pgonderi_8.g2037	C922_02137	PKNH_0813400	PmUG01_08029600	Pml_79204	PocGH01_08022000	Pow_76705	PPRFG01_1014700	PRCDC_1013000	PRELSG_0811500	YYE_01463	PVL_080018200	PVP01_0813700	PY17X_1215200
OG0001163	240	TIM3+F+I+G4	12	thioredoxin-like protein, putative	PF3D7_1013700	VWU_48341	PADL01_1012100	PBANKA_1212100	PBILCG01_1013000	PBLACG01_1011800	PCHAS_1212800	PCOAH_00022120	PcyM_0814400	AK88_04116	PGSY75_1013700	PGAL8A_00389900	Pgonderi_8.g2036	C922_02136	PKNH_0813500	PmUG01_08029700	Pml_79205	PocGH01_08022100	Pow_76706	PPRFG01_1014800	PRCDC_1013100	PRELSG_0811600	YYE_01464	PVL_080018300	PVP01_0813800	PY17X_1215300
OG0001164	2388	GTR+F+I+G4	10	translation initiation factor eIF-2B subunit delta, putative	PF3D7_1013900	VWU_48343	PADL01_1012300	PBANKA_1212300	PBILCG01_1013200	PBLACG01_1012000	PCHAS_1213000	PCOAH_00022100	PcyM_0814600	AK88_04117	PGSY75_1013900	PGAL8A_00390100	Pgonderi_8.g2034	C922_02134	PKNH_0813700	PmUG01_08029900	Pml_79207	PocGH01_08022300	Pow_76708	PPRFG01_1015000	PRCDC_1013300	PRELSG_0811800	YYE_01465	PVL_080018500	PVP01_0814000	PY17X_1215500
OG0001165	630	TIM3+F+I+G4	14	GDP-L-fucose synthase	PF3D7_1014000	VWU_48344	PADL01_1012400	PBANKA_1212400	PBILCG01_1013300	PBLACG01_1012100	PCHAS_1213100	PCOAH_00022090	PcyM_0814700	AK88_04118	PGSY75_1014000	PGAL8A_00390200	Pgonderi_8.g2033	C922_02133	PKNH_0813800	PmUG01_08030000	Pml_79208	PocGH01_08022400	Pow_76709	PPRFG01_1015100	PRCDC_1013400	PRELSG_0811900	YYE_01466	PVL_080018600	PVP01_0814100	PY17X_1215600
OG0001166	3144	GTR+F+I+G4	10	merozoite surface protein MSA180	PF3D7_1014100	VWU_48345	PADL01_1012500	PBANKA_1212500	PBILCG01_1013400	PBLACG01_1012200	PCHAS_1213200	PCOAH_00022060	PcyM_0814800	AK88_04120	PGSY75_1014100	PGAL8A_00390300	Pgonderi_8.g2032	C922_02132	PKNH_0814000	PmUG01_08030100	Pml_79209	PocGH01_08022500	Pow_76710	PPRFG01_1015200	PRCDC_1013500	PRELSG_0812000	YYE_01467	PVL_080018700	PVP01_0814200	PY17X_1215700
OG0001167	1251	TVM+F+I+G4	12	male gamete fusion factor HAP2, putative	PF3D7_1014200	VWU_48346	PADL01_1012600	PBANKA_1212600	PBILCG01_1013500	PBLACG01_1012300	PCHAS_1213300	PCOAH_00022050	PcyM_0814900	AK88_04121	PGSY75_1014200	PGAL8A_00390400	Pgonderi_8.g2031	C922_02130	PKNH_0814100	PmUG01_08030200	Pml_79210	PocGH01_08022600	Pow_72940	PPRFG01_1015300	PRCDC_1013600	PRELSG_0812100	YYE_01468	PVL_080018800	PVP01_0814300	PY17X_1215800
OG0001168	837	GTR+F+I+G4	14	BRIX domain, putative	PF3D7_0819100	VWU_48350	PADL01_0818300	PBANKA_0711700	PBILCG01_0823500	PBLACG01_0819000	PCHAS_0720800	PCOAH_00011120	PcyM_0515100	AK88_00821	PGSY75_0819100	PGAL8A_00112100	Pgonderi_5.g972	C922_02600	PKNH_1312900	PmUG01_05027000	Pml_74937	PocGH01_05021700	Pow_75877	PPRFG01_0820600	PRCDC_0818400	PRELSG_0504900	YYE_04292	PVL_000176800	PVP01_0515200	PY17X_0711900
OG0001169	1794	TIM3+F+I+G4	16	perforin-like protein 5	PF3D7_0819200	VWU_48351	PADL01_0818400	PBANKA_0711600	PBILCG01_0823600	PBLACG01_0819100	PCHAS_0720700	PCOAH_00011110	PcyM_0515000	AK88_00820	PGSY75_0819200	PGAL8A_00112200	Pgonderi_5.g971	C922_02601	PKNH_1313000	PmUG01_05026900	Pml_74936	PocGH01_05021600	Pow_75876	PPRFG01_0820700	PRCDC_0818500	PRELSG_0504800	YYE_04293	PVL_000176700	PVP01_0515100	PY17X_0711800
OG0001170	702	GTR+F+I+G4	14	conserved Plasmodium protein, unknown function	PF3D7_1144200	VWU_48355	PADL01_1142400	PBANKA_0904800	PBILCG01_1138600	PBLACG01_1142600	PCHAS_0706000	PCOAH_00027780	PcyM_0949000	AK88_04504	PGSY75_1144200	PGAL8A_00371700	Pgonderi_9.g2689	C922_02438	PKNH_0942100	PmUG01_09053300	Pml_71536	PocGH01_09050300	Pow_77319	PPRFG01_1144900	PRCDC_1142600	PRELSG_0941600	YYE_03111	PVL_090026900	PVP01_0944900	PY17X_0906200
OG0001171	816	GTR+F+I+G4	10	transcription initiation factor IIF subunit beta, putative	PF3D7_1144600	VWU_48359	PADL01_1142800	PBANKA_0904400	PBILCG01_1139000	PBLACG01_1143000	PCHAS_0705600	PCOAH_00027810	PcyM_0949500	AK88_04501	PGSY75_1144600	PGAL8A_00372100	Pgonderi_9.g2692	C922_02441	PKNH_0942500	PmUG01_09053700	Pml_71539	PocGH01_09050700	Pow_77322	PPRFG01_1145300	PRCDC_1143000	PRELSG_0942000	YYE_03114	PVL_090027100	PVP01_0945300	PY17X_0905800
OG0001172	624	TVM+F+I+G4	6	apicoplast import protein Tic20, putative	PF3D7_1144700	VWU_48360	PADL01_1142900	PBANKA_0904300	PBILCG01_1139100	PBLACG01_1143100	PCHAS_0705500	PCOAH_00027820	PcyM_0949700	AK88_04500	PGSY75_1144700	PGAL8A_00372200	Pgonderi_9.g2693	C922_02442	PKNH_0942600	PmUG01_09053800	Pml_71540	PocGH01_09050800	Pow_77323	PPRFG01_1145400	PRCDC_1143100	PRELSG_0942100	YYE_03115	PVL_090027200	PVP01_0945400	PY17X_0905700
OG0001173	921	GTR+F+I+G4	14	conserved protein, unknown function	PF3D7_1032300	VWU_48361	PADL01_1030700	PBANKA_0516100	PBILCG01_1031300	PBLACG01_1030900	PCHAS_0516200	PCOAH_00013810	PcyM_0621400	AK88_03700	PGSY75_1032300	PGAL8A_00491700	Pgonderi_6.g1240	C922_03357	PKNH_0617100	PmUG01_10043500	Pml_71867	PocGH01_06025400	Pow_76154	PPRFG01_1033400	PRCDC_1031600	PRELSG_0616000	YYE_03892	PVL_060015800	PVP01_0617400	PY17X_0517200
OG0001174	855	TIM3+F+I+G4	22	phosphatidylinositol N-acetylglucosaminyltransferase subunit A, putative	PF3D7_1032400	VWU_48362	PADL01_1030800	PBANKA_0516200	PBILCG01_1031400	PBLACG01_1031000	PCHAS_0516300	PCOAH_00013800	PcyM_0621500	AK88_03701	PGSY75_1032400	PGAL8A_00491800	Pgonderi_6.g1239	C922_03356	PKNH_0617200	PmUG01_10043600	Pml_71868	PocGH01_06025500	Pow_76155	PPRFG01_1033500	PRCDC_1031700	PRELSG_0616100	YYE_03893	PVL_060015900	PVP01_0617500	PY17X_0517300
OG0001175	750	TIM3+F+I+G4	14	eukaryotic translation initiation factor 3 subunit F, putative	PF3D7_0918300	VWU_48365	PADL01_0917300	PBANKA_0819300	PBILCG01_0921700	PBLACG01_0917900	PCHAS_0819600	PCOAH_00017350	PcyM_0716600	AK88_01701	PGSY75_0009000	PGAL8A_00431100	Pgonderi_7.g1636	C922_01618	PKNH_0716300	PmUG01_07029800	Pml_70955	PocGH01_07025700	Pow_76377	PPRFG01_0917100	PRCDC_0916300	PRELSG_0715800	YYE_03319	PVL_000114800	PVP01_0716700	PY17X_0822600
OG0001176	1353	GTR+F+I+G4	10	TLD domain-containing protein	PF3D7_0919800	VWU_48367	PADL01_0918800	PBANKA_0820700	PBILCG01_0923200	PBLACG01_0919400	PCHAS_0821000	PCOAH_00017210	PcyM_0718200	AK88_01685	PGSY75_0919800	PGAL8A_00432600	Pgonderi_7.g1650	C922_01632	PKNH_0717800	PmUG01_07031300	Pml_70970	PocGH01_07027200	Pow_76392	PPRFG01_0918600	PRCDC_0917800	PRELSG_0717300	YYE_03333	PVL_000059800	PVP01_0718200	PY17X_0824000
OG0001177	720	GTR+F+I+G4	14	pyridoxal phosphate homeostasis protein, putative	PF3D7_0919700	VWU_48368	PADL01_0918700	PBANKA_0820600	PBILCG01_0923100	PBLACG01_0919300	PCHAS_0820900	PCOAH_00017220	PcyM_0718100	AK88_01686	PGSY75_0919700	PGAL8A_00432500	Pgonderi_7.g1649	C922_01631	PKNH_0717700	PmUG01_07031200	Pml_70969	PocGH01_07027100	Pow_76391	PPRFG01_0918500	PRCDC_0917700	PRELSG_0717200	YYE_03332	PVL_000059700	PVP01_0718100	PY17X_0823900
OG0001178	1089	TIM3+F+I+G4	10	DnaJ protein, putative	PF3D7_0919100	VWU_48371	PADL01_0918100	PBANKA_0820000	PBILCG01_0922500	PBLACG01_0918700	PCHAS_0820300	PCOAH_00017280	PcyM_0717500	AK88_01694	PGSY75_0919100	PGAL8A_00431900	Pgonderi_7.g1644	C922_01625	PKNH_0717100	PmUG01_07030600	Pml_70963	PocGH01_07026500	Pow_76384	PPRFG01_0917900	PRCDC_0917100	PRELSG_0716600	YYE_03326	PVL_000129500	PVP01_0717500	PY17X_0823300
OG0001179	3366	GTR+F+G4	12	U5 small nuclear ribonucleoprotein component, putative	PF3D7_1003800	VWU_48372	PADL01_1002300	PBANKA_1202200	PBILCG01_1003200	PBLACG01_1001900	PCHAS_1202900	PCOAH_00023120	PcyM_0803200	AK88_02541	PGSY75_1003800	PGAL8A_00380000	Pgonderi_8.g1927	C922_02237	PKNH_0802600	PmUG01_08019700	Pml_79105	PocGH01_08011800	Pow_76595	PPRFG01_1005000	PRCDC_1003200	PRELSG_0801600	YYE_01364	PVL_000208100	PVP01_0803600	PY17X_1205300
OG0001180	2949	GTR+F+I+G4	12	MKT1 domain-containing protein, putative	PF3D7_1003700	VWU_48373	PADL01_1002200	PBANKA_1202100	PBILCG01_1003100	PBLACG01_1001800	PCHAS_1202800	PCOAH_00023130	PcyM_0803100	AK88_02540	PGSY75_1003700	PGAL8A_00379900	Pgonderi_8.g1928	C922_02238	PKNH_0802500	PmUG01_08019600	Pml_79104	PocGH01_08011700	Pow_76594	PPRFG01_1004900	PRCDC_1003100	PRELSG_0801500	YYE_01363	PVL_000208000	PVP01_0803500	PY17X_1205200
OG0001181	795	TIM3+F+I+G4	22	inner membrane complex protein 1c, putative	PF3D7_1003600	VWU_48374	PADL01_1002100	PBANKA_1202000	PBILCG01_1003000	PBLACG01_1001700	PCHAS_1202700	PCOAH_00023140	PcyM_0803000	AK88_02539	PGSY75_1003600	PGAL8A_00379800	Pgonderi_8.g1929	C922_02239	PKNH_0802400	PmUG01_08019500	Pml_79103	PocGH01_08011600	Pow_76593	PPRFG01_1004800	PRCDC_1003000	PRELSG_0801400	YYE_01362	PVL_080008800	PVP01_0803400	PY17X_1205100
OG0001182	228	TIM3+F+I+G4	8	RNA-binding protein, putative	PF3D7_1004400	VWU_48375	PADL01_1002900	PBANKA_1202700	PBILCG01_1003800	PBLACG01_1002500	PCHAS_1203400	PCOAH_00023070	PcyM_0803800	AK88_02546	PGSY75_1004400	PGAL8A_00380600	Pgonderi_8.g1922	C922_02232	PKNH_0803100	PmUG01_08020200	Pml_79110	PocGH01_08012300	Pow_76600	PPRFG01_1005600	PRCDC_1003800	PRELSG_0802200	YYE_01369	PVL_000021900	PVP01_0804100	PY17X_1205800
OG0001183	471	GTR+F+I+G4	16	conserved Plasmodium protein, unknown function	PF3D7_1005300	VWU_48378	PADL01_1003800	PBANKA_1203500	PBILCG01_1004700	PBLACG01_1003400	PCHAS_1204200	PCOAH_00022990	PcyM_0804700	AK88_02554	PGSY75_1005300	PGAL8A_00381500	Pgonderi_8.g1915	C922_02222	PKNH_0804000	PmUG01_08021100	Pml_79120	PocGH01_08013200	Pow_76609	PPRFG01_1006500	PRCDC_1004700	PRELSG_0803100	YYE_01377	PVL_080009600	PVP01_0805000	PY17X_1206700
OG0001184	657	GTR+F+I+G4	16	conserved Plasmodium protein, unknown function	PF3D7_1005400	VWU_48379	PADL01_1003900	PBANKA_1203600	PBILCG01_1004800	PBLACG01_1003500	PCHAS_1204300	PCOAH_00022980	PcyM_0804800	AK88_02555	PGSY75_1005400	PGAL8A_00381600	Pgonderi_8.g1914	C922_02221	PKNH_0804100	PmUG01_08021200	Pml_79121	PocGH01_08013300	Pow_76610	PPRFG01_1006600	PRCDC_1004800	PRELSG_0803200	YYE_01378	PVL_080009700	PVP01_0805100	PY17X_1206800
OG0001185	3438	GTR+F+I+G4	6	regulator of nonsense transcripts 1, putative	PF3D7_1005500	VWU_48380	PADL01_1004000	PBANKA_1203700	PBILCG01_1004900	PBLACG01_1003600	PCHAS_1204400	PCOAH_00022970	PcyM_0804900	AK88_02556	PGSY75_1005500	PGAL8A_00381700	Pgonderi_8.g1913	C922_02220	PKNH_0804200	PmUG01_08021300	Pml_79122	PocGH01_08013400	Pow_76611	PPRFG01_1006700	PRCDC_1004900	PRELSG_0803300	YYE_01379	PVL_080009800	PVP01_0805200	PY17X_1206900
OG0001186	324	TIM3+F+I+G4	18	conserved protein, unknown function	PF3D7_1007600	VWU_48381	PADL01_1006100	PBANKA_1205800	PBILCG01_1007000	PBLACG01_1005700	PCHAS_1206500	PCOAH_00022760	PcyM_0807100	AK88_02577	PGSY75_1007600	PGAL8A_00383700	Pgonderi_8.g1895	C922_02200	PKNH_0806400	PmUG01_08023400	Pml_79144	PocGH01_08015500	Pow_76632	PPRFG01_1008800	PRCDC_1007000	PRELSG_0805300	YYE_01399	PVL_080011900	PVP01_0807300	PY17X_1209000
OG0001187	1269	TIM3+F+I+G4	14	RING zinc finger protein, putative	PF3D7_1007300	VWU_48384	PADL01_1005800	PBANKA_1205500	PBILCG01_1006700	PBLACG01_1005400	PCHAS_1206200	PCOAH_00022790	PcyM_0806800	AK88_02575	PGSY75_1007300	PGAL8A_00383400	Pgonderi_8.g1897	C922_02203	PKNH_0806100	PmUG01_08023100	Pml_79141	PocGH01_08015200	Pow_76629	PPRFG01_1008500	PRCDC_1006700	PRELSG_0805000	YYE_01396	PVL_080011600	PVP01_0807000	PY17X_1208700
OG0001188	1491	TIM3+F+I+G4	14	ribosomal protein S22, mitochondrial, putative	PF3D7_1027200	VWU_48385	PADL01_1025600	PBANKA_0511300	PBILCG01_1026200	PBLACG01_1025600	PCHAS_0511400	PCOAH_00014310	PcyM_0615600	AK88_05281	PGSY75_1027200	PGAL8A_00486400	Pgonderi_6.g1294	C922_03407	PKNH_0611600	PmUG01_10038400	Pml_71815	PocGH01_06020200	Pow_76102	PPRFG01_1028300	PRCDC_1026500	PRELSG_0610800	YYE_03846	PVL_000151000	PVP01_0612300	PY17X_0512400
OG0001189	537	TVM+F+I+G4	18	ribosome biogenesis protein RPF2, putative	PF3D7_1028400	VWU_48387	PADL01_1026800	PBANKA_0512500	PBILCG01_1027400	PBLACG01_1026900	PCHAS_0512600	PCOAH_00014200	PcyM_0616800	AK88_03661	PGSY75_1028400	PGAL8A_00487600	Pgonderi_6.g1282	C922_03396	PKNH_0612800	PmUG01_10039600	Pml_71827	PocGH01_06021400	Pow_76114	PPRFG01_1029500	PRCDC_1027700	PRELSG_0612000	YYE_03856	PVL_060012700	PVP01_0613500	PY17X_0513600
OG0001190	909	TVM+F+I+G4	20	inner membrane complex protein 1m, putative	PF3D7_1028900	VWU_48389	PADL01_1027300	PBANKA_0513000	PBILCG01_1027900	PBLACG01_1027400	PCHAS_0513100	PCOAH_00014150	PcyM_0617600	AK88_03666	PGSY75_1028900	PGAL8A_00488100	Pgonderi_6.g1278	C922_03391	PKNH_0613600	PmUG01_10040100	Pml_71832	PocGH01_06021900	Pow_76119	PPRFG01_1030000	PRCDC_1028200	PRELSG_0612500	YYE_03861	PVL_060013200	PVP01_0614000	PY17X_0514100
OG0001191	1764	GTR+F+I+G4	18	tyrosine kinase-like protein, putative	PF3D7_0211700	VWU_48392	PADL01_0210500	PBANKA_0308500	PBILCG01_0214400	PBLACG01_0208600	PCHAS_0310700	PCOAH_00008960	PcyM_0411300	AK88_04851	PGSY75_0211700	PGAL8A_00402400	Pgonderi_4.g692	C922_02780	PKNH_0409500	PmUG01_04020600	Pml_70582	PocGH01_04018400	Pow_75674	PPRFG01_0211800	PRCDC_0210600	PRELSG_0408300	YYE_04668	PVL_040009000	PVP01_0413200	PY17X_0309100
OG0001192	1692	TIM3+F+I+G4	14	asparagine--tRNA ligase	PF3D7_0211800	VWU_48393	PADL01_0210600	PBANKA_0308600	PBILCG01_0214500	PBLACG01_0208700	PCHAS_0310800	PCOAH_00008970	PcyM_0411200	AK88_04852	PGSY75_0211800	PGAL8A_00402500	Pgonderi_4.g691	C922_02779	PKNH_0409400	PmUG01_04020500	Pml_70581	PocGH01_04018300	Pow_75673	PPRFG01_0211900	PRCDC_0210700	PRELSG_0408200	YYE_04669	PVL_040008900	PVP01_0413100	PY17X_0309200
OG0001193	990	GTR+F+I+G4	12	pseudouridine synthase, putative	PF3D7_0211900	VWU_48394	PADL01_0210700	PBANKA_0308700	PBILCG01_0214600	PBLACG01_0208800	PCHAS_0310900	PCOAH_00008980	PcyM_0411100	AK88_04853	PGSY75_0211900	PGAL8A_00402600	Pgonderi_4.g690	C922_02778	PKNH_0409300	PmUG01_04020400	Pml_70580	PocGH01_04018200	Pow_75672	PPRFG01_0212000	PRCDC_0210800	PRELSG_0408100	YYE_04670	PVL_040008800	PVP01_0413000	PY17X_0309300
OG0001194	903	TPM3+F+I+G4	16	GDP-fructose:GMP antiporter, putative	PF3D7_0212000	VWU_48395	PADL01_0210800	PBANKA_0308800	PBILCG01_0214700	PBLACG01_0208900	PCHAS_0311000	PCOAH_00008990	PcyM_0411000	AK88_04854	PGSY75_0212000	PGAL8A_00402700	Pgonderi_4.g689	C922_02777	PKNH_0409200	PmUG01_04020300	Pml_70579	PocGH01_04018100	Pow_75671	PPRFG01_0212100	PRCDC_0210900	PRELSG_0408000	YYE_04671	PVL_040008700	PVP01_0412900	PY17X_0309400
OG0001195	1449	GTR+F+I+G4	10	WD repeat-containing protein, putative	PF3D7_1029200	VWU_48396	PADL01_1027600	PBANKA_0513200	PBILCG01_1028200	PBLACG01_1027700	PCHAS_0513300	PCOAH_00014120	PcyM_0617900	AK88_03669	PGSY75_1029200	PGAL8A_00488500	Pgonderi_6.g1272	C922_03387	PKNH_0613900	PmUG01_10040400	Pml_71835	PocGH01_06022200	Pow_76122	PPRFG01_1030300	PRCDC_1028500	PRELSG_0612900	YYE_03863	PVL_060013500	PVP01_0614300	PY17X_0514300
OG0001196	1326	TVM+F+I+G4	8	LEM3/CDC50 family protein, putative	PF3D7_1029400	VWU_48399	PADL01_1027800	PBANKA_0513400	PBILCG01_1028400	PBLACG01_1027900	PCHAS_0513500	PCOAH_00014100	PcyM_0618100	AK88_03671	PGSY75_1029400	PGAL8A_00488700	Pgonderi_6.g1270	C922_03386	PKNH_0614100	PmUG01_10040600	Pml_71837	PocGH01_06022400	Pow_76124	PPRFG01_1030500	PRCDC_1028700	PRELSG_0613100	YYE_03865	PVL_060013700	PVP01_0614500	PY17X_0514500
OG0001197	6798	GTR+F+G4	14	ATP-dependent RNA helicase DDX60, putative	PF3D7_0903400	VWU_48407	PADL01_0902400	PBANKA_0418000	PBILCG01_0906900	PBLACG01_0902500	PCHAS_0418900	PCOAH_00018930	PcyM_0701100	AK88_00923	PGSY75_0903400	PGAL8A_00415900	Pgonderi_7.g1488	C922_01471	PKNH_0701100	PmUG01_07014900	Pml_70809	PocGH01_07010800	Pow_76231	PPRFG01_0902300	PRCDC_0901500	PRELSG_0700600	YYE_04009	PVL_070006900	PVP01_0701800	PY17X_0420800
OG0001198	1272	GTR+F+I+G4	14	mRNA-capping enzyme subunit alpha	PF3D7_1414600	VWU_48408	PADL01_1414300	PBANKA_1028100	PBILCG01_1415200	PBLACG01_1413600	PCHAS_1028900	PCOAH_00049880	PcyM_1340300	AK88_00564	PGSY75_1414600	PGAL8A_00286200	Pgonderi_13.g4765	C922_03708	PKNH_1343500	PmUG01_13043800	Pml_72405	PocGH01_13045200	Pow_78920	PPRFG01_1415000	PRCDC_1413900	PRELSG_1336500	YYE_02115	PVL_130025600	PVP01_1334300	PY17X_1030500
OG0001199	2277	GTR+F+I+G4	14	ubiquitin carboxyl-terminal hydrolase, putative	PF3D7_1414700	VWU_48409	PADL01_1414400	PBANKA_1028000	PBILCG01_1415300	PBLACG01_1413700	PCHAS_1028800	PCOAH_00049870	PcyM_1340100	AK88_00563	PGSY75_1414700	PGAL8A_00286300	Pgonderi_13.g4764	C922_03707	PKNH_1343400	PmUG01_13043700	Pml_72402	PocGH01_13045100	Pow_78919	PPRFG01_1415100	PRCDC_1414000	PRELSG_1336400	YYE_02114	PVL_130025500	PVP01_1334200	PY17X_1030400
OG0001200	534	TPM3+F+I+G4	12	small nuclear ribonucleoprotein-associated protein B, putative	PF3D7_1414800	VWU_48410	PADL01_1414500	PBANKA_1027900	PBILCG01_1415400	PBLACG01_1413800	PCHAS_1028700	PCOAH_00049860	PcyM_1340000	AK88_00562	PGSY75_1414800	PGAL8A_00286400	Pgonderi_13.g4762	C922_03706	PKNH_1343300	PmUG01_13043600	Pml_72400	PocGH01_13045000	Pow_78918	PPRFG01_1415200	PRCDC_1414100	PRELSG_1336300	YYE_02112	PVL_130025400	PVP01_1334100	PY17X_1030300
OG0001201	1644	GTR+F+I+G4	12	splicing factor 3A subunit 1, putative	PF3D7_1474500	VWU_48415	PADL01_1474300	PBANKA_1301700	PBILCG01_1473500	PBLACG01_1473700	PCHAS_1304900	PCOAH_00047400	PcyM_1278900	AK88_03646	PGSY75_1474500	PGAL8A_00196800	Pgonderi_12.g4260	C922_00411	PKNH_1244800	PmUG01_12079400	Pml_80551	PocGH01_12077200	Pow_78540	PPRFG01_1475000	PRCDC_1473600	PRELSG_1243400	YYE_00022	PVL_120051900	PVP01_1269400	PY17X_1305300
OG0001202	936	TIM3+F+I+G4	16	vacuole membrane protein 1, putative	PF3D7_1474600	VWU_48416	PADL01_1474400	PBANKA_1301600	PBILCG01_1473600	PBLACG01_1473800	PCHAS_1304800	PCOAH_00047410	PcyM_1279000	AK88_03645	PGSY75_1474600	PGAL8A_00196700	Pgonderi_12.g4261	C922_00412	PKNH_1244900	PmUG01_12079500	Pml_80552	PocGH01_12077300	Pow_78541	PPRFG01_1475100	PRCDC_1473700	PRELSG_1243500	YYE_00021	PVL_120052000	PVP01_1269500	PY17X_1305200
OG0001203	1908	TVM+F+I+G4	10	protein kinase, putative	PF3D7_1474700	VWU_48417	PADL01_1474500	PBANKA_1301500	PBILCG01_1473700	PBLACG01_1473900	PCHAS_1304700	PCOAH_00047420	PcyM_1279100	AK88_03644	PGSY75_1474700	PGAL8A_00196600	Pgonderi_12.g4262	C922_00413	PKNH_1245000	PmUG01_12079600	Pml_80553	PocGH01_12077400	Pow_78542	PPRFG01_1475200	PRCDC_1473800	PRELSG_1243600	YYE_00020	PVL_120052100	PVP01_1269600	PY17X_1305100
OG0001204	753	TPM3+F+I+G4	16	proteasome subunit alpha type-1, putative	PF3D7_1474800	VWU_48418	PADL01_1474600	PBANKA_1301400	PBILCG01_1473800	PBLACG01_1474000	PCHAS_1304600	PCOAH_00047430	PcyM_1279200	AK88_03643	PGSY75_1474800	PGAL8A_00196500	Pgonderi_12.g4263	C922_00414	PKNH_1245100	PmUG01_12079700	Pml_80554	PocGH01_12077500	Pow_78543	PPRFG01_1475300	PRCDC_1473900	PRELSG_1243700	YYE_00019	PVL_120052200	PVP01_1269700	PY17X_1305000
OG0001205	3825	GTR+F+I+G4	6	structural maintenance of chromosomes protein 6, putative	PF3D7_0525200	VWU_48420	PADL01_0524200	PBANKA_1240000	PBILCG01_0523500	PBLACG01_0524900	PCHAS_1240400	PCOAH_00029090	PcyM_1006400	AK88_04749	PGSY75_0525200	PGAL8A_00072500	Pgonderi_10.g2843	C922_01395	PKNH_1007600	PmUG01_10019300	Pml_71628	PocGH01_10016400	Pow_77417	PPRFG01_0526400	PRCDC_0524300	PRELSG_1006500	YYE_01738	PVL_100010900	PVP01_1008600	PY17X_1243200
OG0001206	384	TPM3+F+I+G4	18	iron-sulfur assembly protein, putative	PF3D7_0207200	VWU_48425	PADL01_0205900	PBANKA_0304600	PBILCG01_0209800	PBLACG01_0203900	PCHAS_0306800	PCOAH_00008600	PcyM_0417600	AK88_03805	PGSY75_0207200	PGAL8A_00017200	Pgonderi_4.g744	C922_02827	PKNH_0413900	PmUG01_04025400	Pml_70627	PocGH01_04022800	Pow_75717	PPRFG01_0207200	PRCDC_0206200	PRELSG_0414800	YYE_04629	PVL_040013600	PVP01_0418100	PY17X_0305200
OG0001207	717	GTR+F+G4	14	triose phosphate transporter	PF3D7_0508300	VWU_48428	PADL01_0507100	PBANKA_1107900	PBILCG01_0506800	PBLACG01_0507900	PCHAS_1107600	PCOAH_00030940	PcyM_1025400	AK88_01540	PGSY75_0508300	PGAL8A_00029400	Pgonderi_10.g2872	C922_01225	PKNH_1025300	PmUG01_06016600	Pml_70731	PocGH01_10033200	Pow_74622	PPRFG01_0509600	PRCDC_0507500	PRELSG_1024200	YYE_02632	PVL_000080200	PVP01_1025700	PY17X_1109000
OG0001208	945	GTR+F+I+G4	16	pre-mRNA-processing ATP-dependent RNA helicase PRP5, putative	PF3D7_0508700	VWU_48431	PADL01_0507500	PBANKA_1108300	PBILCG01_0507200	PBLACG01_0508300	PCHAS_1108000	PCOAH_00030900	PcyM_1025000	AK88_01544	PGSY75_0508700	PGAL8A_00029800	Pgonderi_10.g2876	C922_01229	PKNH_1024900	PmUG01_06016200	Pml_70727	PocGH01_10032800	Pow_74618	PPRFG01_0510000	PRCDC_0507900	PRELSG_1023800	YYE_02628	PVL_000057800	PVP01_1025300	PY17X_1109400
OG0001209	444	GTR+F+G4	24	single-stranded DNA-binding protein	PF3D7_0508800	VWU_48432	PADL01_0507600	PBANKA_1108400	PBILCG01_0507300	PBLACG01_0508400	PCHAS_1108100	PCOAH_00030890	PcyM_1024900	AK88_01545	PGSY75_0508800	PGAL8A_00029900	Pgonderi_10.g2877	C922_01230	PKNH_1024800	PmUG01_06016100	Pml_70726	PocGH01_10032700	Pow_74617	PPRFG01_0510100	PRCDC_0508000	PRELSG_1023700	YYE_02627	PVL_000057700	PVP01_1025200	PY17X_1109500
OG0001210	171	TVM+F+G4	20	conserved Plasmodium protein, unknown function	PF3D7_0507900	VWU_48437	PADL01_0506700	PBANKA_1107500	PBILCG01_0506400	PBLACG01_0507500	PCHAS_1107200	PCOAH_00030980	PcyM_1026000	AK88_01535	PGSY75_0507900	PGAL8A_00029000	Pgonderi_10.g2868	C922_01221	PKNH_1025700	PmUG01_06017000	Pml_70735	PocGH01_10033600	Pow_73957	PPRFG01_0509200	PRCDC_0507100	PRELSG_1024600	YYE_02636	PVL_000080700	PVP01_1026100	PY17X_1108600
OG0001211	2217	GTR+F+I+G4	10	conserved Plasmodium protein, unknown function	PF3D7_0824900	VWU_48439	PADL01_0824100	PBANKA_0705700	PBILCG01_0829300	PBLACG01_0824800	PCHAS_0715000	PCOAH_00010500	PcyM_0508500	AK88_00762	PGSY75_0824900	PGAL8A_00118100	Pgonderi_5.g904	C922_02659	PKNH_1318900	PmUG01_05021100	Pml_74876	PocGH01_05016000	Pow_75821	PPRFG01_0826400	PRCDC_0824200	PRELSG_1307200	YYE_04350	PVL_050010400	PVP01_0509400	PY17X_0706000
OG0001212	1356	TPM3+F+I+G4	14	lipase maturation factor, putative	PF3D7_0824700	VWU_48441	PADL01_0823900	PBANKA_0705900	PBILCG01_0829100	PBLACG01_0824600	PCHAS_0715200	PCOAH_00010520	PcyM_0508700	AK88_00764	PGSY75_0824700	PGAL8A_00117900	Pgonderi_5.g906	C922_02657	PKNH_1318700	PmUG01_05021300	Pml_74878	PocGH01_05016200	Pow_75823	PPRFG01_0826200	PRCDC_0824000	PRELSG_1307000	YYE_04348	PVL_050010600	PVP01_0509600	PY17X_0706200
OG0001213	648	TIM3+F+I+G4	12	Fe-S cluster assembly protein DRE2, putative	PF3D7_0824600	VWU_48442	PADL01_0823800	PBANKA_0706000	PBILCG01_0829000	PBLACG01_0824500	PCHAS_0715300	PCOAH_00010530	PcyM_0508800	AK88_00765	PGSY75_0824600	PGAL8A_00117800	Pgonderi_5.g907	C922_02656	PKNH_1318600	PmUG01_05021400	Pml_74879	PocGH01_05016300	Pow_75824	PPRFG01_0826100	PRCDC_0823900	PRELSG_1306900	YYE_04347	PVL_050010700	PVP01_0509700	PY17X_0706300
OG0001214	978	GTR+F+I+G4	8	conserved protein, unknown function	PF3D7_0824500	VWU_48443	PADL01_0823700	PBANKA_0706100	PBILCG01_0828900	PBLACG01_0824400	PCHAS_0715400	PCOAH_00010540	PcyM_0508900	AK88_00766	PGSY75_0824500	PGAL8A_00117700	Pgonderi_5.g908	C922_02655	PKNH_1318500	PmUG01_05021500	Pml_74880	PocGH01_05016400	Pow_75825	PPRFG01_0826000	PRCDC_0823800	PRELSG_1306800	YYE_04346	PVL_050010800	PVP01_0509800	PY17X_0706400
OG0001215	1467	TPM3+F+I+G4	12	nucleoside transporter 2	PF3D7_0824400	VWU_48444	PADL01_0823600	PBANKA_0706200	PBILCG01_0828800	PBLACG01_0824300	PCHAS_0715500	PCOAH_00010550	PcyM_0509100	AK88_00767	PGSY75_0824400	PGAL8A_00117600	Pgonderi_5.g909	C922_02654	PKNH_1318400	PmUG01_05021600	Pml_74881	PocGH01_05016500	Pow_75826	PPRFG01_0825900	PRCDC_0823700	PRELSG_1306700	YYE_04345	PVL_050010900	PVP01_0509900	PY17X_0706500
OG0001216	1782	GTR+F+I+G4	14	GTP-binding protein Obg2, putative	PF3D7_0824300	VWU_48445	PADL01_0823500	PBANKA_0706300	PBILCG01_0828700	PBLACG01_0824200	PCHAS_0715600	PCOAH_00010560	PcyM_0509200	AK88_00768	PGSY75_0824300	PGAL8A_00117500	Pgonderi_5.g910	C922_02653	PKNH_1318300	PmUG01_05021700	Pml_74882	PocGH01_05016600	Pow_75827	PPRFG01_0825800	PRCDC_0823600	PRELSG_1306600	YYE_04344	PVL_050011000	PVP01_0510000	PY17X_0706600
OG0001217	2886	GTR+F+I+G4	10	conserved Plasmodium protein, unknown function	PF3D7_0824200	VWU_48446	PADL01_0823400	PBANKA_0706400	PBILCG01_0828600	PBLACG01_0824100	PCHAS_0715700	PCOAH_00010570	PcyM_0509300	AK88_00769	PGSY75_0824200	PGAL8A_00117400	Pgonderi_5.g911	C922_02652	PKNH_1318200	PmUG01_05021800	Pml_74883	PocGH01_05016700	Pow_75828	PPRFG01_0825700	PRCDC_0823500	PRELSG_1306500	YYE_04343	PVL_050011100	PVP01_0510100	PY17X_0706700
OG0001218	1164	TIM3+F+I+G4	10	3'-5' exonuclease, putative	PF3D7_0824100	VWU_48447	PADL01_0823300	PBANKA_0706500	PBILCG01_0828500	PBLACG01_0824000	PCHAS_0715800	PCOAH_00010580	PcyM_0509400	AK88_00770	PGSY75_0824100	PGAL8A_00117300	Pgonderi_5.g912	C922_02651	PKNH_1318100	PmUG01_05021900	Pml_74884	PocGH01_00239000	Pow_75829	PPRFG01_0825600	PRCDC_0823400	PRELSG_1306400	YYE_04342	PVL_050011200	PVP01_0510200	PY17X_0706800
OG0001219	507	TIM3+F+I+G4	14	conserved protein, unknown function	PF3D7_0304900	VWU_48449	PADL01_0303700	PBANKA_0403400	PBILCG01_0304300	PBLACG01_0304900	PCHAS_0404300	PCOAH_00019780	PcyM_0839400	AK88_00704	PGSY75_0304900	PGAL8A_00004200	Pgonderi_8.g2157	C922_03965	PKNH_0838200	PmUG01_08051300	Pml_79428	PocGH01_08043300	Pow_76917	PPRFG01_0306200	PRCDC_0304200	PRELSG_0830800	YYE_04157	PVL_080030400	PVP01_0835300	PY17X_0405600
OG0001220	1035	TIM3+F+I+G4	8	elongation factor Ts	PF3D7_0305000	VWU_48450	PADL01_0303800	PBANKA_0403500	PBILCG01_0304400	PBLACG01_0305000	PCHAS_0404400	PCOAH_00019790	PcyM_0839300	AK88_00703	PGSY75_0305000	PGAL8A_00004300	Pgonderi_8.g2158	C922_03964	PKNH_0838100	PmUG01_08051200	Pml_79427	PocGH01_08043200	Pow_76916	PPRFG01_0306300	PRCDC_0304300	PRELSG_0830700	YYE_04156	PVL_080030300	PVP01_0835200	PY17X_0405700
OG0001221	324	TIM3+F+I+G4	14	conserved protein, unknown function	PF3D7_0305400	VWU_48454	PADL01_0304200	PBANKA_0403900	PBILCG01_0304800	PBLACG01_0305400	PCHAS_0404800	PCOAH_00019850	PcyM_0838800	AK88_00699	PGSY75_0305400	PGAL8A_00004700	Pgonderi_8.g2162	C922_03960	PKNH_0837300	PmUG01_08050800	Pml_79420	PocGH01_08042800	Pow_76912	PPRFG01_0306700	PRCDC_0304700	PRELSG_0830300	YYE_04151	PVL_000110600	PVP01_0834800	PY17X_0406100
OG0001222	1869	TIM3+F+I+G4	16	ATP-dependent RNA helicase DDX41, putative	PF3D7_0527900	VWU_48462	PADL01_0526900	PBANKA_1242500	PBILCG01_0526200	PBLACG01_0527400	PCHAS_1242900	PCOAH_00028780	PcyM_1003600	AK88_05031	PGSY75_0527900	PGAL8A_00075200	Pgonderi_10.g2817	C922_01422	PKNH_1004800	PmUG01_10016600	Pml_71602	PocGH01_10013700	Pow_77392	PPRFG01_0529100	PRCDC_0527000	PRELSG_1003900	YYE_01765	PVL_100008000	PVP01_1005900	PY17X_1245900
OG0001223	759	TPM3+F+G4	12	U6 snRNA phosphodiesterase, putative	PF3D7_1344500	VWU_48467	PADL01_1343600	PBANKA_1357400	PBILCG01_1344700	PBLACG01_1342100	PCHAS_1362000	PCOAH_00041440	PcyM_1212000	AK88_04448	PGSY75_1344500	PGAL8A_00255600	Pgonderi_12.g3698	C922_01931	PKNH_1256800	PmUG01_12020400	Pml_79982	PocGH01_12018600	Pow_77992	PPRFG01_1346400	PRCDC_1343500	PRELSG_1253400	YYE_00592	PVL_120012200	PVP01_1210300	PY17X_1363100
OG0001224	990	TIM3+F+I+G4	22	lipoyl synthase	PF3D7_1344600	VWU_48468	PADL01_1343700	PBANKA_1357500	PBILCG01_1344800	PBLACG01_1342200	PCHAS_1362100	PCOAH_00041430	PcyM_1211900	AK88_04449	PGSY75_1344600	PGAL8A_00255700	Pgonderi_12.g3699	C922_01932	PKNH_1256700	PmUG01_12020300	Pml_79981	PocGH01_12018500	Pow_77991	PPRFG01_1346500	PRCDC_1343600	PRELSG_1253300	YYE_00593	PVL_120012100	PVP01_1210200	PY17X_1363200
OG0001225	2754	GTR+F+I+G4	14	pre-mRNA-splicing factor ATP-dependent RNA helicase PRP2, putative	PF3D7_1231600	VWU_48470	PADL01_1232300	PBANKA_1446300	PBILCG01_1231700	PBLACG01_1231200	PCHAS_1448500	PCOAH_00053690	PcyM_1454200	AK88_01630	PGSY75_1231600	PGAL8A_00453300	Pgonderi_14.g5386	C922_03502	PKNH_1451000	PmUG01_14065900	Pml_80995	PocGH01_14057300	Pow_82648	PPRFG01_1223100	PRCDC_1230900	PRELSG_1447700	YYE_00865	PVL_140044500	PVP01_1449800	PY17X_1448800
OG0001227	1563	GTR+F+I+G4	18	conserved Plasmodium protein, unknown function	PF3D7_0703800	VWU_48478	PADL01_0702500	PBANKA_0801500	PBILCG01_0703000	PBLACG01_0702900	PCHAS_0801800	PCOAH_00000280	PcyM_0104100	AK88_00960	PGSY75_0703800	PGAL8A_00043900	Pgonderi_1.g18	C922_03025	PKNH_0102000	PmUG01_01015300	Pml_74673	PocGH01_01011600	Pow_75108	PPRFG01_0703300	PRCDC_0702000	PRELSG_0101300	YYE_01814	PVL_010006800	PVP01_0104000	PY17X_0804200
OG0001228	558	TPM3+F+I+G4	14	conserved protein, unknown function	PF3D7_0703700	VWU_48479	PADL01_0702400	PBANKA_0801400	PBILCG01_0702900	PBLACG01_0702800	PCHAS_0801700	PCOAH_00000270	PcyM_0104000	AK88_00959	PGSY75_0005200	PGAL8A_00043800	Pgonderi_1.g17	C922_03026	PKNH_0101900	PmUG01_01015200	Pml_74672	PocGH01_01011500	Pow_75107	PPRFG01_0703200	PRCDC_0701900	PRELSG_0101200	YYE_01813	PVL_010006700	PVP01_0103900	PY17X_0804100
OG0001229	5121	GTR+F+I+G4	8	erythrocyte membrane-associated antigen	PF3D7_0703500	VWU_48480	PADL01_0702200	PBANKA_0801200	PBILCG01_0702700	PBLACG01_0702600	PCHAS_0801500	PCOAH_00000250	PcyM_0103800	AK88_00957	PGSY75_0703500	PGAL8A_00043600	Pgonderi_1.g15	C922_03028	PKNH_0101700	PmUG01_01015000	Pml_74670	PocGH01_01011300	Pow_75105	PPRFG01_0703000	PRCDC_0701700	PRELSG_0101000	YYE_01811	PVL_010006500	PVP01_0103700	PY17X_0803900
OG0001230	393	GTR+F+I+G4	14	conserved Plasmodium protein, unknown function	PF3D7_0703400	VWU_48481	PADL01_0702100	PBANKA_0801100	PBILCG01_0702600	PBLACG01_0702500	PCHAS_0801400	PCOAH_00000240	PcyM_0103700	AK88_00956	PGSY75_0703400	PGAL8A_00043500	Pgonderi_1.g14	C922_03029	PKNH_0101600	PmUG01_01014900	Pml_74669	PocGH01_01011200	Pow_75104	PPRFG01_0702900	PRCDC_0701600	PRELSG_0100900	YYE_01810	PVL_010006400	PVP01_0103600	PY17X_0803800
OG0001231	393	TPM3+F+I+G4	14	conserved Plasmodium protein, unknown function	PF3D7_0703300	VWU_48482	PADL01_0702000	PBANKA_0801000	PBILCG01_0702500	PBLACG01_0702400	PCHAS_0801300	PCOAH_00000230	PcyM_0103600	AK88_00955	PGSY75_0703300	PGAL8A_00043400	Pgonderi_1.g13	C922_03030	PKNH_0101500	PmUG01_01014800	Pml_74668	PocGH01_01011100	Pow_75103	PPRFG01_0702800	PRCDC_0701500	PRELSG_0100800	YYE_01809	PVL_010006300	PVP01_0103500	PY17X_0803700
OG0001232	2910	GTR+F+I+G4	10	conserved Plasmodium protein, unknown function	PF3D7_0703200	VWU_48483	PADL01_0701900	PBANKA_0800900	PBILCG01_0702400	PBLACG01_0702300	PCHAS_0801200	PCOAH_00000220	PcyM_0103500	AK88_00954	PGSY75_0703200	PGAL8A_00043300	Pgonderi_1.g12	C922_03031	PKNH_0101400	PmUG01_01014700	Pml_74667	PocGH01_01011000	Pow_75102	PPRFG01_0702700	PRCDC_0701400	PRELSG_0100700	YYE_01808	PVL_010006200	PVP01_0103400	PY17X_0803600
OG0001233	531	TN+F+I+G4	14	cytosolic iron-sulfur assembly component 2, putative	PF3D7_0703100	VWU_48484	PADL01_0701800	PBANKA_0800800	PBILCG01_0702300	PBLACG01_0702200	PCHAS_0801100	PCOAH_00000210	PcyM_0103400	AK88_00953	PGSY75_0703100	PGAL8A_00043200	Pgonderi_1.g11	C922_03032	PKNH_0101300	PmUG01_01014600	Pml_74666	PocGH01_01010900	Pow_75101	PPRFG01_0702600	PRCDC_0701300	PRELSG_0100600	YYE_01807	PVL_010006100	PVP01_0103300	PY17X_0803500
OG0001234	462	TIM+F+G4	18	PH-like domain-containing protein, putative	PF3D7_1146100	VWU_48487	PADL01_1144300	PBANKA_0902900	PBILCG01_1140500	PBLACG01_1144500	PCHAS_0704200	PCOAH_00027970	PcyM_0951200	AK88_05267	PGSY75_1146100	PGAL8A_00373600	Pgonderi_9.g2707	C922_02455	PKNH_0944000	PmUG01_09055100	Pml_71554	PocGH01_09052200	Pow_77335	PPRFG01_1146800	PRCDC_1144500	PRELSG_0943500	YYE_03129	PVL_000209100	PVP01_0946800	PY17X_0904300
OG0001235	1701	GTR+F+I+G4	14	ribosome assembly protein 4, putative	PF3D7_1146000	VWU_48488	PADL01_1144200	PBANKA_0903000	PBILCG01_1140400	PBLACG01_1144400	PCHAS_0704300	PCOAH_00027960	PcyM_0951100	AK88_05266	PGSY75_1146000	PGAL8A_00373500	Pgonderi_9.g2706	C922_02454	PKNH_0943900	PmUG01_09055000	Pml_71553	PocGH01_09052100	Pow_77334	PPRFG01_1146700	PRCDC_1144400	PRELSG_0943400	YYE_03128	PVL_000209000	PVP01_0946700	PY17X_0904400
OG0001236	924	GTR+F+I+G4	14	bicoid-interacting protein BIN3, putative	PF3D7_1145700	VWU_48491	PADL01_1143900	PBANKA_0903300	PBILCG01_1140100	PBLACG01_1144100	PCHAS_0704500	PCOAH_00027930	PcyM_0950800	AK88_04489	PGSY75_1145700	PGAL8A_00373200	Pgonderi_9.g2703	C922_02451	PKNH_0943600	PmUG01_09054700	Pml_71550	PocGH01_09051800	Pow_77332	PPRFG01_1146400	PRCDC_1144100	PRELSG_0943100	YYE_03125	PVL_000086500	PVP01_0946400	PY17X_0904700
OG0001237	96	GTR+F+I+G4	10	calcium-dependent protein kinase 7	PF3D7_1123100	VWU_48495	PADL01_1121300	PBANKA_0925200	PBILCG01_1119600	PBLACG01_1120900	PCHAS_0919200	PCOAH_00025570	PcyM_0926900	AK88_02698	PGSY75_1123100	PGAL8A_00349700	Pgonderi_9.g2296	C922_04152	PKNH_0920900	PmUG01_09032300	Pml_71330	PocGH01_09029300	Pow_77111	PPRFG01_1123900	PRCDC_1121500	PRELSG_0919900	YYE_02899	PVL_090017900	PVP01_0923700	PY17X_0927200
OG0001238	492	TIM2+F+I+G4	20	small GTP-binding protein sar1	PF3D7_0416800	VWU_48497	PADL01_0416000	PBANKA_0718800	PBILCG01_0410100	PBLACG01_0414900	PCHAS_0727900	PCOAH_00012050	PcyM_0526400	AK88_01177	PGSY75_0416800	PGAL8A_00090300	Pgonderi_5.g1050	C922_02515	PKNH_0509200	PmUG01_05034300	Pml_75009	PocGH01_00016700	Pow_73839	PPRFG01_0414100	PRCDC_0414300	PRELSG_0512100	YYE_04223	PVL_000204300	PVP01_0526200	PY17X_0718900
OG0001241	2646	TIM3+F+I+G4	10	cdc2-related protein kinase 3	PF3D7_0415300	VWU_48505	PADL01_0414500	PBANKA_0717300	PBILCG01_0408600	PBLACG01_0413400	PCHAS_0726400	PCOAH_00011790	PcyM_0523300	AK88_01197	PGSY75_0415300	PGAL8A_00088700	Pgonderi_5.g1030	C922_02539	PKNH_0506900	PmUG01_05028400	Pml_74953	PocGH01_05027400	Pow_75934	PPRFG01_0094800	PRCDC_0412800	PRELSG_0510500	YYE_04238	PVL_000189900	PVP01_0521800	PY17X_0717500
OG0001243	1569	GTR+F+I+G4	8	conserved Plasmodium protein, unknown function	PF3D7_0403600	VWU_48509	PADL01_0403200	PBANKA_1001300	PBILCG01_0402500	PBLACG01_0401100	PCHAS_1002200	PCOAH_00006140	PcyM_0305400	AK88_02008	PGSY75_0403600	PGAL8A_00054200	Pgonderi_3.g356	C922_04788	PKNH_0301600	PmUG01_03013600	Pml_70324	PocGH01_03011000	Pow_75407	PPRFG01_0403100	PRCDC_0401200	PRELSG_0300800	YYE_03174	PVL_030006200	PVP01_0302900	PY17X_1002700
OG0001244	1086	GTR+F+I+G4	14	clustered-asparagine-rich protein	PF3D7_1236100	VWU_48515	PADL01_1236700	PBANKA_1450700	PBILCG01_1236100	PBLACG01_1235700	PCHAS_1453000	PCOAH_00053090	PcyM_1460000	AK88_01586	PGSY75_1236100	PGAL8A_00457800	Pgonderi_14.g5337	C922_03542	PKNH_1455800	PmUG01_14070300	Pml_81041	PocGH01_14061700	Pow_82691	PPRFG01_1218700	PRCDC_1235300	PRELSG_1452200	YYE_00822	PVL_000170700	PVP01_1454200	PY17X_1453200
OG0001245	807	GTR+F+I+G4	10	vesicle transport v-SNARE protein VTI1, putative	PF3D7_1236000	VWU_48516	PADL01_1236600	PBANKA_1450600	PBILCG01_1236000	PBLACG01_1235600	PCHAS_1452900	PCOAH_00053100	PcyM_1459900	AK88_01587	PGSY75_1236000	PGAL8A_00457700	Pgonderi_14.g5339	C922_03541	PKNH_1455700	PmUG01_14070200	Pml_81040	PocGH01_14061600	Pow_82690	PPRFG01_1218800	PRCDC_1235200	PRELSG_1452100	YYE_00823	PVL_000170600	PVP01_1454100	PY17X_1453100
OG0001246	2475	GTR+F+I+G4	12	pre-mRNA-splicing factor SYF1, putative	PF3D7_1235900	VWU_48517	PADL01_1236500	PBANKA_1450500	PBILCG01_1235900	PBLACG01_1235500	PCHAS_1452800	PCOAH_00053110	PcyM_1459800	AK88_01588	PGSY75_1235900	PGAL8A_00457600	Pgonderi_14.g5340	C922_03540	PKNH_1455600	PmUG01_14070100	Pml_81039	PocGH01_14061500	Pow_82689	PPRFG01_1218900	PRCDC_1235100	PRELSG_1452000	YYE_00824	PVL_000170500	PVP01_1454000	PY17X_1453000
OG0001247	1821	GTR+F+I+G4	16	SUMO-activating enzyme subunit 2	PF3D7_1237000	VWU_48519	PADL01_1237600	PBANKA_1451600	PBILCG01_1237000	PBLACG01_1236600	PCHAS_1453900	PCOAH_00053000	PcyM_1461000	AK88_01578	PGSY75_1237000	PGAL8A_00458700	Pgonderi_14.g5328	C922_03551	PKNH_1456700	PmUG01_14071200	Pml_81051	PocGH01_14062600	Pow_82700	PPRFG01_1217800	PRCDC_1236200	PRELSG_1453100	YYE_00813	PVL_000201800	PVP01_1455100	PY17X_1454100
OG0001248	999	TIM3+F+I+G4	14	GTPase-activating protein, putative	PF3D7_0904000	VWU_48524	PADL01_0903000	PBANKA_0417400	PBILCG01_0907500	PBLACG01_0903200	PCHAS_0418300	PCOAH_00018870	PcyM_0701700	AK88_00917	PGSY75_0904000	PGAL8A_00416500	Pgonderi_7.g1493	C922_01476	PKNH_0701700	PmUG01_07015500	Pml_70816	PocGH01_07011400	Pow_76237	PPRFG01_0902900	PRCDC_0902100	PRELSG_0701200	YYE_04014	PVL_070007500	PVP01_0702400	PY17X_0420200
OG0001249	3177	GTR+F+I+G4	10	AP-4 complex subunit epsilon, putative	PF3D7_0904100	VWU_48525	PADL01_0903100	PBANKA_0417300	PBILCG01_0907600	PBLACG01_0903300	PCHAS_0418200	PCOAH_00018860	PcyM_0701800	AK88_00916	PGSY75_0904100	PGAL8A_00416600	Pgonderi_7.g1494	C922_01477	PKNH_0701800	PmUG01_07015600	Pml_70817	PocGH01_07011500	Pow_76238	PPRFG01_0903000	PRCDC_0902200	PRELSG_0701300	YYE_04015	PVL_070007600	PVP01_0702500	PY17X_0420100
OG0001250	687	TIM3+F+I+G4	6	PH domain-containing protein, putative	PF3D7_0904200	VWU_48526	PADL01_0903200	PBANKA_0417200	PBILCG01_0907700	PBLACG01_0903400	PCHAS_0418100	PCOAH_00018850	PcyM_0701900	AK88_00915	PGSY75_0904200	PGAL8A_00416700	Pgonderi_7.g1495	C922_01478	PKNH_0701900	PmUG01_07015700	Pml_70818	PocGH01_07011600	Pow_76239	PPRFG01_0903100	PRCDC_0902300	PRELSG_0701400	YYE_04016	PVL_070007700	PVP01_0702600	PY17X_0420000
OG0001251	2841	GTR+F+I+G4	10	conserved protein, unknown function	PF3D7_0904300	VWU_48527	PADL01_0903300	PBANKA_0417100	PBILCG01_0907800	PBLACG01_0903500	PCHAS_0418000	PCOAH_00018840	PcyM_0702000	AK88_00914	PGSY75_0904300	PGAL8A_00416800	Pgonderi_7.g1496	C922_01479	PKNH_0702000	PmUG01_07015800	Pml_70819	PocGH01_07011700	Pow_76240	PPRFG01_0903200	PRCDC_0902400	PRELSG_0701500	YYE_04017	PVL_070007800	PVP01_0702700	PY17X_0419900
OG0001252	1980	GTR+F+I+G4	8	conserved Plasmodium protein, unknown function	PF3D7_0926800	VWU_48531	PADL01_0925800	PBANKA_0827600	PBILCG01_0928000	PBLACG01_0926600	PCHAS_0827900	PCOAH_00016530	PcyM_0726600	AK88_02879	PGSY75_0926800	PGAL8A_00439600	Pgonderi_7.g1721	C922_01702	PKNH_0724900	PmUG01_07038300	Pml_71042	PocGH01_07034200	Pow_76459	PPRFG01_0925600	PRCDC_0924800	PRELSG_0724400	YYE_03402	PVL_000016600	PVP01_0725300	PY17X_0830900
OG0001253	2103	GTR+F+I+G4	6	LCCL domain-containing protein	PF3D7_1455800	VWU_48533	PADL01_1455800	PBANKA_1319500	PBILCG01_1455400	PBLACG01_1455300	PCHAS_1322800	PCOAH_00045570	PcyM_1257700	AK88_01869	PGSY75_1455800	PGAL8A_00215100	Pgonderi_12.g4086	C922_00225	PKNH_1226000	PmUG01_12061100	Pml_80377	PocGH01_12059000	Pow_78377	PPRFG01_1456500	PRCDC_1455100	PRELSG_1225100	YYE_00197	PVL_120035800	PVP01_1251100	PY17X_1323300
OG0001255	342	TN+F+I+G4	16	conserved protein, unknown function	PF3D7_1456900	VWU_48536	PADL01_1456900	PBANKA_1320600	PBILCG01_1456500	PBLACG01_1456400	PCHAS_1323900	PCOAH_00045460	PcyM_1256500	AK88_01880	PGSY75_1456900	PGAL8A_00216200	Pgonderi_12.g4076	C922_00214	PKNH_1224900	PmUG01_12060000	Pml_80366	PocGH01_12057900	Pow_78366	PPRFG01_1457600	PRCDC_1456200	PRELSG_1224000	YYE_00208	PVL_120034700	PVP01_1250000	PY17X_1324400
OG0001256	3042	GTR+F+I+G4	10	ferlin, putative	PF3D7_1455600	VWU_48539	PADL01_1455600	PBANKA_1319300	PBILCG01_1455200	PBLACG01_1455100	PCHAS_1322600	PCOAH_00045590	PcyM_1257900	AK88_01867	PGSY75_1455600	PGAL8A_00214900	Pgonderi_12.g4089	C922_00227	PKNH_1226200	PmUG01_12061300	Pml_80380	PocGH01_12059200	Pow_78379	PPRFG01_1456300	PRCDC_1454900	PRELSG_1225300	YYE_00195	PVL_120036000	PVP01_1251300	PY17X_1323100
OG0001257	2646	TIM3+F+I+G4	8	AP-1 complex subunit gamma, putative	PF3D7_1455500	VWU_48540	PADL01_1455500	PBANKA_1319200	PBILCG01_1455100	PBLACG01_1455000	PCHAS_1322500	PCOAH_00045600	PcyM_1258000	AK88_01866	PGSY75_1455500	PGAL8A_00214800	Pgonderi_12.g4091	C922_00228	PKNH_1226300	PmUG01_12061400	Pml_80381	PocGH01_12059300	Pow_78380	PPRFG01_1456200	PRCDC_1454800	PRELSG_1225400	YYE_00194	PVL_120036100	PVP01_1251400	PY17X_1323000
OG0001258	1350	GTR+F+I+G4	8	E3 ubiquitin-protein ligase, putative	PF3D7_0707700	VWU_48541	PADL01_0706400	PBANKA_0804900	PBILCG01_0706900	PBLACG01_0706800	PCHAS_0805200	PCOAH_00000710	PcyM_0108600	AK88_00998	PGSY75_0707700	PGAL8A_00047800	Pgonderi_1.g50	C922_02986	PKNH_0106200	PmUG01_01019200	Pml_74708	PocGH01_01015500	Pow_75143	PPRFG01_0707200	PRCDC_0705900	PRELSG_0105600	YYE_01850	PVL_010008800	PVP01_0107900	PY17X_0808000
OG0001259	2592	GTR+F+I+G4	14	RAP protein, putative	PF3D7_0707800	VWU_48542	PADL01_0706500	PBANKA_0805000	PBILCG01_0707000	PBLACG01_0706900	PCHAS_0805300	PCOAH_00000720	PcyM_0108700	AK88_00999	PGSY75_0707800	PGAL8A_00047900	Pgonderi_1.g51	C922_02985	PKNH_0106300	PmUG01_01019300	Pml_74709	PocGH01_01015600	Pow_75144	PPRFG01_0707300	PRCDC_0706000	PRELSG_0105700	YYE_01851	PVL_010008900	PVP01_0108000	PY17X_0808100
OG0001260	777	TIM3+F+I+G4	14	ribosomal protein S8e, putative	PF3D7_0707900	VWU_48543	PADL01_0706600	PBANKA_0805100	PBILCG01_0707100	PBLACG01_0707000	PCHAS_0805400	PCOAH_00000730	PcyM_0108800	AK88_01000	PGSY75_0707900	PGAL8A_00048000	Pgonderi_1.g52	C922_02984	PKNH_0106400	PmUG01_01019400	Pml_74710	PocGH01_01015700	Pow_75145	PPRFG01_0707400	PRCDC_0706100	PRELSG_0105800	YYE_01852	PVL_010009000	PVP01_0108100	PY17X_0808200
OG0001261	2022	GTR+F+I+G4	16	cytoskeleton associated protein, putative	PF3D7_0708000	VWU_48544	PADL01_0706700	PBANKA_0805200	PBILCG01_0707200	PBLACG01_0707100	PCHAS_0805500	PCOAH_00000740	PcyM_0108900	AK88_01001	PGSY75_0708000	PGAL8A_00048100	Pgonderi_1.g53	C922_02983	PKNH_0106500	PmUG01_01019500	Pml_74711	PocGH01_01015800	Pow_75146	PPRFG01_0707500	PRCDC_0706200	PRELSG_0105900	YYE_01853	PVL_010009100	PVP01_0108200	PY17X_0808300
OG0001262	2286	GTR+F+I+G4	12	conserved Plasmodium protein, unknown function	PF3D7_0708200	VWU_48547	PADL01_0706900	PBANKA_0805500	PBILCG01_0707400	PBLACG01_0707300	PCHAS_0805800	PCOAH_00000770	PcyM_0109200	AK88_01004	PGSY75_0708200	PGAL8A_00048400	Pgonderi_1.g55	C922_02980	PKNH_0106800	PmUG01_01019800	Pml_74714	PocGH01_01016100	Pow_75149	PPRFG01_0707700	PRCDC_0706400	PRELSG_0106200	YYE_01856	PVL_010009400	PVP01_0108500	PY17X_0808600
OG0001263	507	TIM3+F+I+G4	14	EKC/KEOPS complex subunit BUD32	PF3D7_0708300	VWU_48548	PADL01_0707000	PBANKA_0805600	PBILCG01_0707500	PBLACG01_0707400	PCHAS_0805900	PCOAH_00000780	PcyM_0109300	AK88_01005	PGSY75_0708300	PGAL8A_00048500	Pgonderi_1.g56	C922_02979	PKNH_0106900	PmUG01_01019900	Pml_74715	PocGH01_01016200	Pow_75150	PPRFG01_0707800	PRCDC_0706500	PRELSG_0106300	YYE_01857	PVL_010009500	PVP01_0108600	PY17X_0808700
OG0001264	1050	GTR+F+I+G4	14	DNA damage-inducible protein 1, putative	PF3D7_1409300	VWU_48554	PADL01_1408900	PBANKA_1033200	PBILCG01_1409900	PBLACG01_1408000	PCHAS_1034000	PCOAH_00050430	PcyM_1347000	AK88_01774	PGSY75_1409300	PGAL8A_00280900	Pgonderi_13.g4818	C922_03777	PKNH_1349100	PmUG01_13049200	Pml_72482	PocGH01_13050600	Pow_78976	PPRFG01_1409700	PRCDC_1408600	PRELSG_1341800	YYE_02166	PVL_130029700	PVP01_1339700	PY17X_1035600
OG0001265	1611	TIM3+F+I+G4	12	pre-mRNA-splicing factor 38B, putative	PF3D7_1407300	VWU_48557	PADL01_1406900	PBANKA_1034900	PBILCG01_1407900	PBLACG01_1406000	PCHAS_1035700	PCOAH_00050600	PcyM_1348700	AK88_01790	PGSY75_1407300	PGAL8A_00279200	Pgonderi_13.g4369	C922_03794	PKNH_1350800	PmUG01_13050900	Pml_72511	PocGH01_13052300	Pow_78993	PPRFG01_1407700	PRCDC_1406600	PRELSG_1343500	YYE_02183	PVL_000006900	PVP01_1341400	PY17X_1037300
OG0001266	849	TIM3+F+I+G4	20	conserved Plasmodium protein, unknown function	PF3D7_1407200	VWU_48558	PADL01_1406800	PBANKA_1035000	PBILCG01_1407800	PBLACG01_1405900	PCHAS_1035800	PCOAH_00050610	PcyM_1348800	AK88_01791	PGSY75_1407200	PGAL8A_00279100	Pgonderi_13.g4368	C922_03795	PKNH_1350900	PmUG01_13051000	Pml_72512	PocGH01_13052400	Pow_78994	PPRFG01_1407600	PRCDC_1406500	PRELSG_1343600	YYE_02184	PVL_000007000	PVP01_1341500	PY17X_1037400
OG0001267	1179	TPM3+F+I+G4	8	conserved protein, unknown function	PF3D7_1407700	VWU_48560	PADL01_1407300	PBANKA_1034500	PBILCG01_1408300	PBLACG01_1406400	PCHAS_1035300	PCOAH_00050560	PcyM_1348300	AK88_01786	PGSY75_1407700	PGAL8A_00279600	Pgonderi_13.g4373	C922_03790	PKNH_1350400	PmUG01_13050500	Pml_72505	PocGH01_13051900	Pow_78989	PPRFG01_1408100	PRCDC_1407000	PRELSG_1343100	YYE_02179	PVL_000083600	PVP01_1341000	PY17X_1036900
OG0001268	3237	GTR+F+I+G4	8	conserved Plasmodium membrane protein, unknown function	PF3D7_1436100	VWU_48564	PADL01_1436100	PBANKA_1008700	PBILCG01_1436700	PBLACG01_1435600	PCHAS_1009600	PCOAH_00007750	PcyM_1315400	AK88_01282	PGSY75_1436100	PGAL8A_00307600	Pgonderi_13.g4570	C922_03128	PKNH_0422700	PmUG01_13024200	Pml_72078	PocGH01_13024200	Pow_78724	PPRFG01_1436800	PRCDC_1435400	PRELSG_1315000	YYE_03248	PVL_000077200	PVP01_1313400	PY17X_1010300
OG0001269	1710	GTR+F+I+G4	10	glucose-6-phosphate isomerase	PF3D7_1436000	VWU_48565	PADL01_1436000	PBANKA_1008800	PBILCG01_1436600	PBLACG01_1435500	PCHAS_1009700	PCOAH_00007760	PcyM_1315500	AK88_01283	PGSY75_1436000	PGAL8A_00307500	Pgonderi_13.g4571	C922_03127	PKNH_0422600	PmUG01_13024300	Pml_72080	PocGH01_13024300	Pow_78725	PPRFG01_1436700	PRCDC_1435300	PRELSG_1315100	YYE_03249	PVL_000077100	PVP01_1313500	PY17X_1010400
OG0001270	918	TIM3+F+I+G4	12	conserved Plasmodium protein, unknown function	PF3D7_1435900	VWU_48566	PADL01_1435900	PBANKA_1008900	PBILCG01_1436500	PBLACG01_1435400	PCHAS_1009800	PCOAH_00007770	PcyM_1315600	AK88_01284	PGSY75_1435900	PGAL8A_00307400	Pgonderi_13.g4572	C922_03126	PKNH_0422500	PmUG01_13024400	Pml_72082	PocGH01_13024400	Pow_78726	PPRFG01_1436600	PRCDC_1435200	PRELSG_1315200	YYE_03250	PVL_000077000	PVP01_1313600	PY17X_1010500
OG0001271	1299	TIM3+F+I+G4	14	GTPase Era, putative	PF3D7_1435800	VWU_48567	PADL01_1435800	PBANKA_1009000	PBILCG01_1436400	PBLACG01_1435300	PCHAS_1009900	PCOAH_00007780	PcyM_1315700	AK88_01285	PGSY75_1435800	PGAL8A_00307300	Pgonderi_13.g4573	C922_03125	PKNH_0422400	PmUG01_13024500	Pml_72083	PocGH01_13024500	Pow_78727	PPRFG01_1436500	PRCDC_1435100	PRELSG_1315300	YYE_03251	PVL_000076900	PVP01_1313700	PY17X_1010600
OG0001272	912	GTR+F+I+G4	14	poly(A) polymerase PAP, putative	PF3D7_0625600	VWU_48570	PADL01_0623700	PBANKA_1124500	PBILCG01_0626000	PBLACG01_0625100	PCHAS_1124000	PCOAH_00034280	PcyM_1124600	AK88_04592	PGSY75_0625600	PGAL8A_00154100	Pgonderi_11.g3463	C922_00967	PKNH_1124200	PmUG01_11038000	Pml_79670	PocGH01_11031700	Pow_77672	PPRFG01_0624200	PRCDC_0624000	PRELSG_1122700	YYE_02462	PVL_110022900	PVP01_1123900	PY17X_1125900
OG0001273	90	TPM3+F+I+G4	18	conserved protein, unknown function	PF3D7_0625700	VWU_48571	PADL01_0623800	PBANKA_1124600	PBILCG01_0626100	PBLACG01_0625200	PCHAS_1124100	PCOAH_00034270	PcyM_1124500	AK88_04591	PGSY75_0625700	PGAL8A_00154200	Pgonderi_11.g3464	C922_00968	PKNH_1124100	PmUG01_11037900	Pml_79669	PocGH01_11031600	Pow_77671	PPRFG01_0624300	PRCDC_0624100	PRELSG_1122600	YYE_02461	PVL_110022800	PVP01_1123800	PY17X_1126000
OG0001274	735	TVM+F+I+G4	16	conserved Plasmodium membrane protein, unknown function	PF3D7_0625500	VWU_48572	PADL01_0623600	PBANKA_1124400	PBILCG01_0625900	PBLACG01_0625000	PCHAS_1123900	PCOAH_00034290	PcyM_1124700	AK88_04593	PGSY75_0625500	PGAL8A_00154000	Pgonderi_11.g3462	C922_00966	PKNH_1124300	PmUG01_11038100	Pml_79671	PocGH01_11031800	Pow_77673	PPRFG01_0624100	PRCDC_0623900	PRELSG_1122800	YYE_02463	PVL_110023000	PVP01_1124000	PY17X_1125800
OG0001275	876	GTR+F+I+G4	12	conserved Plasmodium protein, unknown function	PF3D7_0627600	VWU_48574	PADL01_0625800	PBANKA_1126300	PBILCG01_0628100	PBLACG01_0627200	PCHAS_1125800	PCOAH_00034080	PcyM_1122600	AK88_05176	PGSY75_0627600	PGAL8A_00156100	Pgonderi_11.g3221	C922_00988	PKNH_1122200	PmUG01_11036000	Pml_79652	PocGH01_11029700	Pow_77650	PPRFG01_0626300	PRCDC_0626000	PRELSG_1120700	YYE_02444	PVL_110020900	PVP01_1121900	PY17X_1127800
OG0001276	513	TIM3+F+I+G4	14	mitochondrial import inner membrane translocase subunit TIM22, putative	PF3D7_0627400	VWU_48576	PADL01_0625600	PBANKA_1126100	PBILCG01_0627900	PBLACG01_0627000	PCHAS_1125600	PCOAH_00034100	PcyM_1122800	AK88_04574	PGSY75_0627400	PGAL8A_00155900	Pgonderi_11.g3219	C922_00986	PKNH_1122400	PmUG01_11036200	Pml_79653	PocGH01_11029900	Pow_77652	PPRFG01_0626100	PRCDC_0625800	PRELSG_1120900	YYE_02446	PVL_110021100	PVP01_1122100	PY17X_1127600
OG0001277	507	GTR+F+I+G4	18	peptidyl-prolyl cis-trans isomerase	PF3D7_0804800	VWU_48578	PADL01_0804200	PBANKA_1225800	PBILCG01_0805500	PBLACG01_0805000	PCHAS_1226400	PCOAH_00001820	PcyM_0117800	AK88_04997	PGSY75_0804800	PGAL8A_00080900	Pgonderi_1.g130	C922_02905	PKNH_0114400	PmUG01_01027200	Pml_74783	PocGH01_01023400	Pow_75223	PPRFG01_0805800	PRCDC_0804400	PRELSG_0113300	YYE_01598	PVL_010012900	PVP01_0115700	PY17X_1229000
OG0001278	1137	GTR+F+I+G4	12	GTPase-activating protein, putative	PF3D7_0804900	VWU_48579	PADL01_0804300	PBANKA_1225700	PBILCG01_0805600	PBLACG01_0805100	PCHAS_1226300	PCOAH_00001810	PcyM_0117700	AK88_04996	PGSY75_0804900	PGAL8A_00081000	Pgonderi_1.g129	C922_02906	PKNH_0114300	PmUG01_01027100	Pml_74782	PocGH01_01023300	Pow_75222	PPRFG01_0805900	PRCDC_0804500	PRELSG_0113200	YYE_01597	PVL_010012800	PVP01_0115600	PY17X_1228900
OG0001279	399	TIM3+F+G4	14	alpha/beta hydrolase, putative	PF3D7_0805000	VWU_48580	PADL01_0804400	PBANKA_1225600	PBILCG01_0805700	PBLACG01_0805200	PCHAS_1226200	PCOAH_00001800	PcyM_0117400	AK88_04995	PGSY75_0805000	PGAL8A_00081100	Pgonderi_1.g128	C922_02907	PKNH_0114200	PmUG01_01027000	Pml_74781	PocGH01_01023200	Pow_75221	PPRFG01_0806000	PRCDC_0804600	PRELSG_0113100	YYE_01596	PVL_010012700	PVP01_0115500	PY17X_1228800
OG0001280	1368	GTR+F+I+G4	10	conserved protein, unknown function	PF3D7_0805100	VWU_48581	PADL01_0804500	PBANKA_1225500	PBILCG01_0805800	PBLACG01_0805300	PCHAS_1226100	PCOAH_00001790	PcyM_0117300	AK88_04994	PGSY75_0805100	PGAL8A_00081200	Pgonderi_1.g127	C922_02908	PKNH_0114100	PmUG01_01026900	Pml_74780	PocGH01_01023100	Pow_75220	PPRFG01_0806100	PRCDC_0804700	PRELSG_0113000	YYE_01595	PVL_010012600	PVP01_0115400	PY17X_1228700
OG0001281	618	GTR+F+I+G4	16	calcium-binding protein, putative	PF3D7_1137700	VWU_48582	PADL01_1135900	PBANKA_0911000	PBILCG01_1132100	PBLACG01_1136000	PCHAS_0712300	PCOAH_00027160	PcyM_0942800	AK88_00116	PGSY75_1137700	PGAL8A_00365400	Pgonderi_9.g2627	C922_02376	PKNH_0935900	PmUG01_09047100	Pml_71474	PocGH01_09044200	Pow_77258	PPRFG01_1138400	PRCDC_1136100	PRELSG_0935400	YYE_03046	PVL_090022800	PVP01_0938700	PY17X_0912400
OG0001282	4548	GTR+F+I+G4	10	conserved Plasmodium protein, unknown function	PF3D7_1138000	VWU_48585	PADL01_1136200	PBANKA_0910700	PBILCG01_1132400	PBLACG01_1136300	PCHAS_0712000	PCOAH_00027190	PcyM_0943100	AK88_00119	PGSY75_1138000	PGAL8A_00365700	Pgonderi_9.g2629	C922_02379	PKNH_0936200	PmUG01_09047400	Pml_71475	PocGH01_09044500	Pow_77261	PPRFG01_1138700	PRCDC_1136400	PRELSG_0935700	YYE_03049	PVL_090023100	PVP01_0939000	PY17X_0912100
OG0001283	372	TIM3+F+G4	18	ubiquitin-related modifier 1, putative	PF3D7_1138100	VWU_48586	PADL01_1136300	PBANKA_0910600	PBILCG01_1132500	PBLACG01_1136400	PCHAS_0711900	PCOAH_00027200	PcyM_0943200	AK88_00120	PGSY75_1138100	PGAL8A_00365800	Pgonderi_9.g2630	C922_02380	PKNH_0936300	PmUG01_09047500	Pml_71476	PocGH01_09044600	Pow_77262	PPRFG01_1138800	PRCDC_1136500	PRELSG_0935800	YYE_03050	PVL_090023200	PVP01_0939100	PY17X_0912000
OG0001284	8946	GTR+F+G4	8	guanylyl cyclase alpha	PF3D7_1138400	VWU_48589	PADL01_1136600	PBANKA_0910300	PBILCG01_1132800	PBLACG01_1136700	PCHAS_0711600	PCOAH_00027230	PcyM_0943500	AK88_00124	PGSY75_1138400	PGAL8A_00366100	Pgonderi_9.g2631	C922_02384	PKNH_0936600	PmUG01_09047800	Pml_71478	PocGH01_09044900	Pow_77265	PPRFG01_1139100	PRCDC_1136800	PRELSG_0936100	YYE_03054	PVL_090023500	PVP01_0939400	PY17X_0911700
OG0001285	1131	GTR+F+I+G4	14	NEDD8-activating enzyme E1 catalytic subunit, putative	PF3D7_0817000	VWU_48592	PADL01_0816200	PBANKA_0713800	PBILCG01_0822200	PBLACG01_0816900	PCHAS_0722900	PCOAH_00011390	PcyM_0519000	AK88_01232	PGSY75_0817000	PGAL8A_00109900	Pgonderi_5.g997	C922_02573	PKNH_0503400	PmUG01_05031900	Pml_74983	PocGH01_05023900	Pow_75899	PPRFG01_0818500	PRCDC_0816300	PRELSG_0507000	YYE_04272	PVL_050016600	PVP01_0518300	PY17X_0714000
OG0001286	2952	GTR+F+I+G4	6	chaperone protein ClpB1	PF3D7_0816600	VWU_48595	PADL01_0815800	PBANKA_0714200	PBILCG01_0821800	PBLACG01_0816500	PCHAS_0723300	PCOAH_00011430	PcyM_0519600	AK88_01228	PGSY75_0816600	PGAL8A_00085600	Pgonderi_5.g1001	C922_02570	PKNH_0503800	PmUG01_05031500	Pml_74979	PocGH01_05024300	Pow_75903	PPRFG01_0818100	PRCDC_0815900	PRELSG_0507400	YYE_04268	PVL_000023900	PVP01_0518700	PY17X_0714400
OG0001287	1182	GTR+F+I+G4	12	ribosome assembly protein RRB1, putative	PF3D7_0816000	VWU_48596	PADL01_0815200	PBANKA_0714800	PBILCG01_0821200	PBLACG01_0815900	PCHAS_0723900	PCOAH_00011490	PcyM_0520400	AK88_01222	PGSY75_0816000	PGAL8A_00086200	Pgonderi_5.g1007	C922_02564	PKNH_0504400	PmUG01_05030900	Pml_74973	PocGH01_05024900	Pow_75909	PPRFG01_0817500	PRCDC_0815300	PRELSG_0508000	YYE_04262	PVL_000159000	PVP01_0519300	PY17X_0715000
OG0001288	1701	TIM3+F+I+G4	12	dihydrolipoyl dehydrogenase, apicoplast	PF3D7_0815900	VWU_48597	PADL01_0815100	PBANKA_0714900	PBILCG01_0821100	PBLACG01_0815800	PCHAS_0724000	PCOAH_00011500	PcyM_0520500	AK88_01221	PGSY75_0815900	PGAL8A_00086300	Pgonderi_5.g1008	C922_02563	PKNH_0504500	PmUG01_05030800	Pml_74972	PocGH01_05025000	Pow_75910	PPRFG01_0817400	PRCDC_0815200	PRELSG_0508100	YYE_04261	PVL_000158900	PVP01_0519400	PY17X_0715100
OG0001289	510	TIM3+F+I+G4	14	EF-hand calcium-binding domain-containing protein, putative	PF3D7_0816400	VWU_48599	PADL01_0815600	PBANKA_0714400	PBILCG01_0821600	PBLACG01_0816300	PCHAS_0723500	PCOAH_00011450	PcyM_0519800	AK88_01226	PGSY75_0816400	PGAL8A_00085800	Pgonderi_5.g1003	C922_02568	PKNH_0504000	PmUG01_05031300	Pml_74977	PocGH01_05024500	Pow_75905	PPRFG01_0817900	PRCDC_0815700	PRELSG_0507600	YYE_04266	PVL_000220700	PVP01_0518900	PY17X_0714600
OG0001290	1311	GTR+F+I+G4	8	conserved protein, unknown function	PF3D7_0817200	VWU_48601	PADL01_0816400	PBANKA_0713600	PBILCG01_0822400	PBLACG01_0817100	PCHAS_0722700	PCOAH_00011370	PcyM_0518800	AK88_01234	PGSY75_0817200	PGAL8A_00110100	Pgonderi_5.g994	C922_02575	PKNH_0503100	PmUG01_05032100	Pml_74985	PocGH01_05023700	Pow_75897	PPRFG01_0818700	PRCDC_0816500	PRELSG_0506800	YYE_04273	PVL_050016400	PVP01_0518100	PY17X_0713800
OG0001291	588	TIM3+F+I+G4	12	ER membrane protein complex subunit 7, putative	PF3D7_1310500	VWU_48602	PADL01_1309400	PBANKA_1409000	PBILCG01_1310900	PBLACG01_1308700	PCHAS_1410900	PCOAH_00038270	PcyM_1412100	AK88_00214	PGSY75_1310500	PGAL8A_00506700	Pgonderi_14.g4929	C922_00480	PKNH_1410900	PmUG01_14027200	Pml_80634	PocGH01_14018600	Pow_82271	PPRFG01_1312400	PRCDC_1309500	PRELSG_1408400	YYE_01240	PVL_140014700	PVP01_1411500	PY17X_1410800
OG0001292	345	TIM3+F+G4	18	ras-related protein Rab-5B	PF3D7_1310600	VWU_48603	PADL01_1309500	PBANKA_1409100	PBILCG01_1311000	PBLACG01_1308800	PCHAS_1411000	PCOAH_00038280	PcyM_1412200	AK88_00213	PGSY75_1310600	PGAL8A_00506800	Pgonderi_14.g4930	C922_00481	PKNH_1411000	PmUG01_14027300	Pml_80635	PocGH01_14018700	Pow_82272	PPRFG01_1312500	PRCDC_1309600	PRELSG_1408500	YYE_01239	PVL_140014800	PVP01_1411600	PY17X_1410900
OG0001293	390	TIM3+F+I+G4	16	PhIL1-interacting candidate PIC5	PF3D7_1310700	VWU_48604	PADL01_1309600	PBANKA_1409200	PBILCG01_1311100	PBLACG01_1308900	PCHAS_1411100	PCOAH_00038290	PcyM_1412300	AK88_00212	PGSY75_1310700	PGAL8A_00506900	Pgonderi_14.g4931	C922_00482	PKNH_1411100	PmUG01_14027400	Pml_80636	PocGH01_14018800	Pow_82273	PPRFG01_1312600	PRCDC_1309700	PRELSG_1408600	YYE_01238	PVL_140014900	PVP01_1411700	PY17X_1411000
OG0001294	309	TN+F+I+G4	18	protein phosphatase inhibitor 2	PF3D7_0320000	VWU_48610	PADL01_0318900	PBANKA_1218500	PBILCG01_0319500	PBLACG01_0320500	PCHAS_1219200	PCOAH_00021440	PcyM_0821800	AK88_03262	PGSY75_0320000	PGAL8A_00396300	Pgonderi_8.g1972	C922_02070	PKNH_0821200	PmUG01_08036100	Pml_79273	PocGH01_08028500	Pow_76770	PPRFG01_0321500	PRCDC_0319300	PRELSG_0818100	YYE_01526	PVL_000185700	PVP01_0820200	PY17X_1221700
OG0001295	813	TIM3+F+I+G4	12	conserved protein, unknown function	PF3D7_0319900	VWU_48611	PADL01_0318800	PBANKA_1218600	PBILCG01_0319400	PBLACG01_0320400	PCHAS_1219300	PCOAH_00021430	PcyM_0822000	AK88_03263	PGSY75_0319900	PGAL8A_00396400	Pgonderi_8.g1971	C922_02069	PKNH_0821300	PmUG01_08036200	Pml_79274	PocGH01_08028600	Pow_76771	PPRFG01_0321400	PRCDC_0319200	PRELSG_0818200	YYE_01527	PVL_000185800	PVP01_0820300	PY17X_1221800
OG0001296	1053	GTR+F+I+G4	16	conserved Plasmodium protein, unknown function	PF3D7_0319800	VWU_48612	PADL01_0318700	PBANKA_1218700	PBILCG01_0319300	PBLACG01_0320300	PCHAS_1219400	PCOAH_00021420	PcyM_0822100	AK88_03264	PGSY75_0319800	PGAL8A_00396500	Pgonderi_8.g1970	C922_02068	PKNH_0821400	PmUG01_08036300	Pml_79275	PocGH01_08028700	Pow_76772	PPRFG01_0321300	PRCDC_0319100	PRELSG_0818300	YYE_01528	PVL_000185900	PVP01_0820400	PY17X_1221900
OG0001297	204	GTR+F+I+G4	16	conserved protein, unknown function	PF3D7_1239400	VWU_48615	PADL01_1240200	PBANKA_1453900	PBILCG01_1239300	PBLACG01_1238900	PCHAS_1456200	PCOAH_00052730	PcyM_1463600	AK88_02976	PGSY75_1239400	PGAL8A_00461100	Pgonderi_14.g5306	C922_03575	PKNH_1459500	PmUG01_14073600	Pml_81075	PocGH01_14065000	Pow_82724	PPRFG01_1215400	PRCDC_1238600	PRELSG_1455500	YYE_00790	PVL_000120300	PVP01_1457500	PY17X_1456400
OG0001298	2199	GTR+F+I+G4	8	DNA gyrase subunit B	PF3D7_1239500	VWU_48616	PADL01_1240300	PBANKA_1454000	PBILCG01_1239400	PBLACG01_1239000	PCHAS_1456300	PCOAH_00052720	PcyM_1463700	AK88_02975	PGSY75_1239500	PGAL8A_00461200	Pgonderi_14.g5305	C922_03576	PKNH_1459600	PmUG01_14073700	Pml_81076	PocGH01_14065100	Pow_82725	PPRFG01_1215300	PRCDC_1238700	PRELSG_1455600	YYE_00789	PVL_000120400	PVP01_1457600	PY17X_1456500
OG0001299	1146	TIM3+F+I+G4	14	ATP-dependent zinc metalloprotease FTSH 1	PF3D7_1239700	VWU_48618	PADL01_1240500	PBANKA_1454100	PBILCG01_1239600	PBLACG01_1239200	PCHAS_1456400	PCOAH_00052700	PcyM_1463900	AK88_02973	PGSY75_1239700	PGAL8A_00461400	Pgonderi_14.g5303	C922_03578	PKNH_1459800	PmUG01_14073900	Pml_81078	PocGH01_14065300	Pow_82727	PPRFG01_1215100	PRCDC_1238900	PRELSG_1455800	YYE_00788	PVL_000120600	PVP01_1457800	PY17X_1456600
OG0001300	2028	GTR+F+I+G4	14	conserved Plasmodium protein, unknown function	PF3D7_0608900	VWU_48622	PADL01_0607100	PBANKA_0107500	PBILCG01_0609300	PBLACG01_0607800	PCHAS_0108100	PCOAH_00036110	PcyM_1143000	AK88_01448	PGSY75_0608900	PGAL8A_00137500	Pgonderi_11.g3554	C922_03273	PKNH_1141300	PmUG01_11053900	Pml_79820	PocGH01_11047700	Pow_77827	PPRFG01_0607600	PRCDC_0607600	PRELSG_1139300	YYE_04837	PVL_000131700	PVP01_1140000	PY17X_0109100
OG0001301	12186	GTR+F+I+G4	8	nucleoporin NUP637, putative	PF3D7_0609000	VWU_48623	PADL01_0607200	PBANKA_0107600	PBILCG01_0609400	PBLACG01_0607900	PCHAS_0108200	PCOAH_00036100	PcyM_1142900	AK88_01449	PGSY75_0609000	PGAL8A_00137600	Pgonderi_11.g3555	C922_03274	PKNH_1141200	PmUG01_11053800	Pml_79819	PocGH01_11047600	Pow_77826	PPRFG01_0607700	PRCDC_0607700	PRELSG_1139200	YYE_04838	PVL_000131800	PVP01_1139900	PY17X_0109200
OG0001302	114	TPM3+F+G4	10	zinc transporter ZIP1, putative	PF3D7_0609100	VWU_48624	PADL01_0607300	PBANKA_0107700	PBILCG01_0609500	PBLACG01_0608000	PCHAS_0108300	PCOAH_00036090	PcyM_1142600	AK88_01450	PGSY75_0609100	PGAL8A_00137700	Pgonderi_11.g3556	C922_03275	PKNH_1141100	PmUG01_11053700	Pml_79818	PocGH01_11047500	Pow_77825	PPRFG01_0607800	PRCDC_0607800	PRELSG_1139100	YYE_04839	PVL_000131900	PVP01_1139800	PY17X_0109300
OG0001303	585	TIM3+F+I+G4	12	ER membrane protein complex subunit 8, putative	PF3D7_1139900	VWU_48626	PADL01_1138100	PBANKA_0909100	PBILCG01_1134300	PBLACG01_1138300	PCHAS_0710400	PCOAH_00027350	PcyM_0944700	AK88_00136	PGSY75_1139900	PGAL8A_00367400	Pgonderi_9.g2646	C922_02396	PKNH_0937800	PmUG01_09049000	Pml_71491	PocGH01_09046100	Pow_77277	PPRFG01_1140600	PRCDC_1138300	PRELSG_0937300	YYE_03066	PVL_000188300	PVP01_0940600	PY17X_0910500
OG0001304	4983	GTR+F+I+G4	8	conserved Plasmodium protein, unknown function	PF3D7_1139800	VWU_48627	PADL01_1138000	PBANKA_0909200	PBILCG01_1134200	PBLACG01_1138200	PCHAS_0710500	PCOAH_00027340	PcyM_0944600	AK88_00135	PGSY75_1139800	PGAL8A_00367300	Pgonderi_9.g2645	C922_02395	PKNH_0937700	PmUG01_09048900	Pml_71490	PocGH01_09046000	Pow_77276	PPRFG01_1140500	PRCDC_1138200	PRELSG_0937200	YYE_03065	PVL_000188400	PVP01_0940500	PY17X_0910600
OG0001305	1035	GTR+F+I+G4	10	F-box protein FBXO6, putative	PF3D7_0614700	VWU_48631	PADL01_0613000	PBANKA_1229400	PBILCG01_0615100	PBLACG01_0613900	PCHAS_1230100	PCOAH_00035320	PcyM_1136000	AK88_03390	PGSY75_0614700	PGAL8A_00143400	Pgonderi_11.g3364	C922_00861	PKNH_1135300	PmUG01_11048500	Pml_79771	PocGH01_11042200	Pow_77773	PPRFG01_0613500	PRCDC_0613400	PRELSG_1133400	YYE_01634	PVL_000211100	PVP01_1134400	PY17X_1232900
OG0001306	1401	GTR+F+I+G4	12	conserved Plasmodium protein, unknown function	PF3D7_0614600	VWU_48632	PADL01_0612900	PBANKA_1229300	PBILCG01_0615000	PBLACG01_0613800	PCHAS_1230000	PCOAH_00035330	PcyM_1136100	AK88_03389	PGSY75_0614600	PGAL8A_00143300	Pgonderi_11.g3363	C922_00860	PKNH_1135400	PmUG01_11048600	Pml_79772	PocGH01_11042300	Pow_77774	PPRFG01_0613400	PRCDC_0613300	PRELSG_1133500	YYE_01633	PVL_000211200	PVP01_1134500	PY17X_1232800
OG0001308	453	TIM3+F+I+G4	16	conserved protein, unknown function	PF3D7_1116900	VWU_48634	PADL01_1115000	PBANKA_0931100	PBILCG01_1114000	PBLACG01_1114600	PCHAS_0913200	PCOAH_00024870	PcyM_0919500	AK88_04233	PGSY75_1116900	PGAL8A_00343500	Pgonderi_9.g2358	C922_04212	PKNH_0914600	PmUG01_09026200	Pml_71269	PocGH01_09023100	Pow_77048	PPRFG01_1117600	PRCDC_1115300	PRELSG_0913700	YYE_02841	PVL_090014700	PVP01_0917500	PY17X_0933100
OG0001309	1665	GTR+F+I+G4	10	heat shock protein 101	PF3D7_1116800	VWU_48635	PADL01_1114900	PBANKA_0931200	PBILCG01_1113900	PBLACG01_1114500	PCHAS_0913100	PCOAH_00024860	PcyM_0919300	AK88_04234	PGSY75_1116800	PGAL8A_00343400	Pgonderi_9.g2359	C922_04213	PKNH_0914500	PmUG01_09026100	Pml_71267	PocGH01_09023000	Pow_77047	PPRFG01_1117500	PRCDC_1115200	PRELSG_0913600	YYE_02840	PVL_090014600	PVP01_0917400	PY17X_0933200
OG0001310	300	TVM+F+I+G4	12	dolichyl-diphosphooligosaccharide--protein glycosyltransferase subunit STT3, putative	PF3D7_1116600	VWU_48637	PADL01_1114700	PBANKA_0931400	PBILCG01_1113700	PBLACG01_1114300	PCHAS_0912900	PCOAH_00024840	PcyM_0919100	AK88_04236	PGSY75_1116600	PGAL8A_00343200	Pgonderi_9.g2361	C922_04215	PKNH_0914300	PmUG01_09025900	Pml_71265	PocGH01_09022800	Pow_77045	PPRFG01_1117300	PRCDC_1115000	PRELSG_0913400	YYE_02837	PVL_000167100	PVP01_0917200	PY17X_0933400
OG0001311	1191	GTR+F+I+G4	14	guanine nucleotide-exchange factor SEC12	PF3D7_1116400	VWU_48639	PADL01_1114500	PBANKA_0931600	PBILCG01_1113500	PBLACG01_1114100	PCHAS_0912700	PCOAH_00024820	PcyM_0918900	AK88_04238	PGSY75_1116400	PGAL8A_00343000	Pgonderi_9.g2363	C922_04217	PKNH_0914100	PmUG01_09025700	Pml_71262	PocGH01_09022600	Pow_77043	PPRFG01_1117100	PRCDC_1114800	PRELSG_0913200	YYE_02835	PVL_090014400	PVP01_0917000	PY17X_0933600
OG0001312	360	TN+F+G4	12	peptidyl-prolyl cis-trans isomerase	PF3D7_1116300	VWU_48640	PADL01_1114400	PBANKA_0931700	PBILCG01_1113400	PBLACG01_1114000	PCHAS_0912600	PCOAH_00024810	PcyM_0918800	AK88_04239	PGSY75_1116300	PGAL8A_00342900	Pgonderi_9.g2364	C922_04218	PKNH_0914000	PmUG01_09025600	Pml_71261	PocGH01_09022500	Pow_77042	PPRFG01_1117000	PRCDC_1114700	PRELSG_0913100	YYE_02834	PVL_090014300	PVP01_0916900	PY17X_0933700
OG0001313	3150	GTR+F+I+G4	8	RAP protein, putative	PF3D7_0604800	VWU_48642	PADL01_0602900	PBANKA_0103500	PBILCG01_0605100	PBLACG01_0603600	PCHAS_0104200	PCOAH_00036580	PcyM_1147200	AK88_01407	PGSY75_0604800	PGAL8A_00133300	Pgonderi_11.g3513	C922_03232	PKNH_1145700	PmUG01_11058000	Pml_79861	PocGH01_11051800	Pow_77867	PPRFG01_0603400	PRCDC_0603400	PRELSG_1143500	YYE_04796	PVL_110035200	PVP01_1144100	PY17X_0105100
OG0001314	825	TIM3+F+I+G4	12	glyoxalase I-like protein GILP	PF3D7_0604700	VWU_48643	PADL01_0602800	PBANKA_0103400	PBILCG01_0605000	PBLACG01_0603500	PCHAS_0104100	PCOAH_00036590	PcyM_1147300	AK88_01406	PGSY75_0604700	PGAL8A_00133200	Pgonderi_11.g3512	C922_03231	PKNH_1145800	PmUG01_11058100	Pml_79862	PocGH01_11051900	Pow_77868	PPRFG01_0603300	PRCDC_0603300	PRELSG_1143600	YYE_04795	PVL_110035300	PVP01_1144200	PY17X_0105000
OG0001315	909	GTR+F+I+G4	14	serine/threonine protein phosphatase 5	PF3D7_1355500	VWU_48646	PADL01_1354500	PBANKA_1131900	PBILCG01_1354800	PBLACG01_1353000	PCHAS_1131400	PCOAH_00033410	PcyM_1116500	AK88_04633	PGSY75_1355500	PGAL8A_00161900	Pgonderi_11.g3276	C922_01043	PKNH_1116000	PmUG01_11030500	Pml_79593	PocGH01_11024100	Pow_77594	PPRFG01_1357300	PRCDC_1354400	PRELSG_1115000	YYE_02387	PVL_000053900	PVP01_1116400	PY17X_1133400
OG0001316	699	TIM3+F+G4	12	conserved protein, unknown function	PF3D7_1466000	VWU_48654	PADL01_1465900	PBANKA_1329400	PBILCG01_1465300	PBLACG01_1465600	PCHAS_1334000	PCOAH_00044510	PcyM_1246800	AK88_03981	PGSY75_1466000	PGAL8A_00225400	Pgonderi_12.g3991	C922_00122	PKNH_1215500	PmUG01_12050900	Pml_80279	PocGH01_12048800	Pow_78284	PPRFG01_1466600	PRCDC_1465200	PRELSG_1214800	YYE_00305	PVL_120028300	PVP01_1240800	PY17X_1334100
OG0001317	2478	GTR+F+I+G4	14	protein phosphatase containing kelch-like domains	PF3D7_1466100	VWU_48655	PADL01_1466000	PBANKA_1329500	PBILCG01_1465400	PBLACG01_1465700	PCHAS_1334100	PCOAH_00044500	PcyM_1246700	AK88_03980	PGSY75_1466100	PGAL8A_00225500	Pgonderi_12.g3990	C922_00121	PKNH_1215400	PmUG01_12050800	Pml_80278	PocGH01_12048700	Pow_78283	PPRFG01_1466700	PRCDC_1465300	PRELSG_1214700	YYE_00306	PVL_120028200	PVP01_1240700	PY17X_1334200
OG0001319	1527	GTR+F+I+G4	12	ATP-dependent RNA helicase DDX51, putative	PF3D7_0405000	VWU_48664	PADL01_0404600	PBANKA_1002700	PBILCG01_0403900	PBLACG01_0402500	PCHAS_1003600	PCOAH_00005990	PcyM_0307100	AK88_01992	PGSY75_0405000	PGAL8A_00055700	Pgonderi_3.g394	C922_04773	PKNH_0303100	PmUG01_03015100	Pml_70337	PocGH01_03012500	Pow_75422	PPRFG01_0404500	PRCDC_0402600	PRELSG_0302300	YYE_03188	PVL_000146500	PVP01_0304400	PY17X_1004100
OG0001320	3279	GTR+F+I+G4	10	protein transport protein Sec24B, putative	PF3D7_0405100	VWU_48665	PADL01_0404700	PBANKA_1002800	PBILCG01_0404000	PBLACG01_0402600	PCHAS_1003700	PCOAH_00005980	PcyM_0307200	AK88_01991	PGSY75_0405100	PGAL8A_00055800	Pgonderi_3.g395	C922_04772	PKNH_0303200	PmUG01_03015200	Pml_70338	PocGH01_03012600	Pow_75423	PPRFG01_0404600	PRCDC_0402700	PRELSG_0302400	YYE_03189	PVL_000146400	PVP01_0304500	PY17X_1004200
OG0001321	963	GTR+F+I+G4	16	conserved Plasmodium protein, unknown function	PF3D7_1236900	VWU_48666	PADL01_1237500	PBANKA_1451500	PBILCG01_1236900	PBLACG01_1236500	PCHAS_1453800	PCOAH_00053010	PcyM_1460900	AK88_01579	PGSY75_1236900	PGAL8A_00458600	Pgonderi_14.g5329	C922_03550	PKNH_1456600	PmUG01_14071100	Pml_81050	PocGH01_14062500	Pow_82699	PPRFG01_1217900	PRCDC_1236100	PRELSG_1453000	YYE_00814	PVL_000192200	PVP01_1455000	PY17X_1454000
OG0001322	822	TVM+F+I+G4	14	protein-S-isoprenylcysteine O-methyltransferase	PF3D7_1236800	VWU_48667	PADL01_1237400	PBANKA_1451400	PBILCG01_1236800	PBLACG01_1236400	PCHAS_1453700	PCOAH_00053020	PcyM_1460800	AK88_01580	PGSY75_1236800	PGAL8A_00458500	Pgonderi_14.g5330	C922_03549	PKNH_1456500	PmUG01_14071000	Pml_81049	PocGH01_14062400	Pow_82698	PPRFG01_1218000	PRCDC_1236000	PRELSG_1452900	YYE_00815	PVL_000185400	PVP01_1454900	PY17X_1453900
OG0001323	414	TIM3+F+G4	12	p25-alpha family protein, putative	PF3D7_1236600	VWU_48670	PADL01_1237200	PBANKA_1451200	PBILCG01_1236600	PBLACG01_1236200	PCHAS_1453500	PCOAH_00053040	PcyM_1460600	AK88_01582	PGSY75_1236600	PGAL8A_00458300	Pgonderi_14.g5332	C922_03547	PKNH_1456300	PmUG01_14070800	Pml_81046	PocGH01_14062150	Pow_82696	PPRFG01_1218200	PRCDC_1235800	PRELSG_1452700	YYE_00817	PVL_140046200	PVP01_1454700	PY17X_1453700
OG0001324	1413	GTR+F+I+G4	8	conserved Plasmodium protein, unknown function	PF3D7_1236400	VWU_48672	PADL01_1237000	PBANKA_1451000	PBILCG01_1236400	PBLACG01_1236000	PCHAS_1453300	PCOAH_00053060	PcyM_1460400	AK88_01584	PGSY75_1236400	PGAL8A_00458100	Pgonderi_14.g5334	C922_03545	PKNH_1456100	PmUG01_14070600	Pml_81044	PocGH01_14062000	Pow_82694	PPRFG01_1218400	PRCDC_1235600	PRELSG_1452500	YYE_00819	PVL_140046100	PVP01_1454500	PY17X_1453500
OG0001325	2097	TIM3+F+I+G4	20	CTP synthase	PF3D7_1410200	VWU_48680	PADL01_1409800	PBANKA_1032300	PBILCG01_1410800	PBLACG01_1408900	PCHAS_1033100	PCOAH_00050330	PcyM_1345600	AK88_01764	PGSY75_1410200	PGAL8A_00281800	Pgonderi_13.g4808	C922_03767	PKNH_1348100	PmUG01_13048200	Pml_72469	PocGH01_13049600	Pow_78965	PPRFG01_1410600	PRCDC_1409500	PRELSG_1340900	YYE_02157	PVL_130028700	PVP01_1338700	PY17X_1034700
OG0001326	540	TIM2+F+I+G4	12	heat shock protein 70	PF3D7_1134000	VWU_48682	PADL01_1132300	PBANKA_0914400	PBILCG01_1129200	PBLACG01_1132000	PCHAS_0931600	PCOAH_00026780	PcyM_0938800	AK88_00077	PGSY75_1134000	PGAL8A_00361500	Pgonderi_9.g2589	C922_02336	PKNH_0932200	PmUG01_09043200	Pml_71437	PocGH01_09040400	Pow_77217	PPRFG01_1134800	PRCDC_1132400	PRELSG_0931500	YYE_03013	PVL_090020100	PVP01_0934800	PY17X_0915900
OG0001327	3249	GTR+F+I+G4	10	ubiquitin conjugation factor E4 B, putative	PF3D7_0826500	VWU_48690	PADL01_0825700	PBANKA_0704100	PBILCG01_0830900	PBLACG01_0826400	PCHAS_0933900	PCOAH_00010340	PcyM_0506900	AK88_00745	PGSY75_0826500	PGAL8A_00119700	Pgonderi_5.g888	C922_02675	PKNH_1320700	PmUG01_05019500	Pml_74861	PocGH01_05014400	Pow_75806	PPRFG01_0828000	PRCDC_0825800	PRELSG_1308800	YYE_04367	PVL_050009600	PVP01_0507800	PY17X_0704400
OG0001328	792	GTR+F+I+G4	18	SNARE protein, putative	PF3D7_0826600	VWU_48691	PADL01_0825800	PBANKA_0704000	PBILCG01_0831000	PBLACG01_0826500	PCHAS_0934000	PCOAH_00010330	PcyM_0506800	AK88_00744	PGSY75_0826600	PGAL8A_00119800	Pgonderi_5.g887	C922_02676	PKNH_1320800	PmUG01_05019400	Pml_74860	PocGH01_05014300	Pow_75805	PPRFG01_0828100	PRCDC_0825900	PRELSG_1308900	YYE_04368	PVL_050009500	PVP01_0507700	PY17X_0704300
OG0001329	966	TIM2+F+I+G4	14	receptor for activated c kinase	PF3D7_0826700	VWU_48692	PADL01_0826000	PBANKA_0703900	PBILCG01_0831200	PBLACG01_0826700	PCHAS_0934100	PCOAH_00010320	PcyM_0506700	AK88_00743	PGSY75_0826700	PGAL8A_00119900	Pgonderi_5.g886	C922_02678	PKNH_1320900	PmUG01_05019300	Pml_74859	PocGH01_05014200	Pow_75804	PPRFG01_0828300	PRCDC_0826000	PRELSG_1309000	YYE_04369	PVL_050009300	PVP01_0507600	PY17X_0704200
OG0001330	1278	GTR+F+I+G4	16	conserved Plasmodium protein, unknown function	PF3D7_0826900	VWU_48693	PADL01_0826100	PBANKA_0703800	PBILCG01_0831300	PBLACG01_0826800	PCHAS_0934200	PCOAH_00010310	PcyM_0506500	AK88_00742	PGSY75_0826900	PGAL8A_00120100	Pgonderi_5.g885	C922_02679	PKNH_1321000	PmUG01_05019100	Pml_74858	PocGH01_05014000	Pow_75803	PPRFG01_0828400	PRCDC_0826200	PRELSG_1309200	YYE_04370	PVL_050009200	PVP01_0507500	PY17X_0704100
OG0001331	2769	GTR+F+I+G4	10	ATP-dependent RNA helicase DBP10, putative	PF3D7_0827000	VWU_48694	PADL01_0826200	PBANKA_0703700	PBILCG01_0831400	PBLACG01_0826900	PCHAS_0934300	PCOAH_00010300	PcyM_0506400	AK88_00741	PGSY75_0827000	PGAL8A_00120200	Pgonderi_5.g884	C922_02680	PKNH_1321100	PmUG01_05019000	Pml_74857	PocGH01_05013900	Pow_75802	PPRFG01_0828500	PRCDC_0826300	PRELSG_1309300	YYE_04371	PVL_050009100	PVP01_0507400	PY17X_0704000
OG0001332	2865	GTR+F+I+G4	12	translation initiation factor IF-2, putative	PF3D7_0827100	VWU_48695	PADL01_0826300	PBANKA_0703600	PBILCG01_0831500	PBLACG01_0827000	PCHAS_0934400	PCOAH_00010290	PcyM_0506300	AK88_00740	PGSY75_0827100	PGAL8A_00120300	Pgonderi_5.g883	C922_02681	PKNH_1321200	PmUG01_05018900	Pml_74856	PocGH01_05013800	Pow_75801	PPRFG01_0828600	PRCDC_0826400	PRELSG_1309400	YYE_04372	PVL_050009000	PVP01_0507300	PY17X_0703900
OG0001333	579	TIM3+F+G4	10	conserved Plasmodium protein, unknown function	PF3D7_0921900	VWU_48703	PADL01_0920900	PBANKA_0822800	PBILCG01_0005600	PBLACG01_0921600	PCHAS_0823100	PCOAH_00017000	PcyM_0720700	AK88_01662	PGSY75_0921900	PGAL8A_00434800	Pgonderi_7.g1671	C922_01655	PKNH_0719900	PmUG01_07033400	Pml_70991	PocGH01_07029300	Pow_76413	PPRFG01_0920700	PRCDC_0919900	PRELSG_0719500	YYE_03354	PVL_070019600	PVP01_0720400	PY17X_0826100
OG0001334	1194	GTR+F+I+G4	16	conserved protein, unknown function	PF3D7_0921700	VWU_48705	PADL01_0920700	PBANKA_0822600	PBILCG01_0005400	PBLACG01_0921400	PCHAS_0822900	PCOAH_00017020	PcyM_0720500	AK88_01665	PGSY75_0921700	PGAL8A_00434600	Pgonderi_7.g1669	C922_01653	PKNH_0719700	PmUG01_07033200	Pml_70989	PocGH01_07029100	Pow_76411	PPRFG01_0920500	PRCDC_0919700	PRELSG_0719300	YYE_03352	PVL_070019400	PVP01_0720200	PY17X_0825900
OG0001335	1140	TVM+F+I+G4	12	conserved Plasmodium protein, unknown function	PF3D7_0921500	VWU_48707	PADL01_0920500	PBANKA_0822400	PBILCG01_0005200	PBLACG01_0921200	PCHAS_0822700	PCOAH_00017040	PcyM_0720300	AK88_01667	PGSY75_0921500	PGAL8A_00434400	Pgonderi_7.g1667	C922_01651	PKNH_0719500	PmUG01_07033000	Pml_70987	PocGH01_07028900	Pow_76409	PPRFG01_0920300	PRCDC_0919500	PRELSG_0719100	YYE_03350	PVL_070019200	PVP01_0720000	PY17X_0825700
OG0001336	684	GTR+F+I+G4	14	NifU-like scaffold protein	PF3D7_0921400	VWU_48708	PADL01_0920400	PBANKA_0822300	PBILCG01_0005100	PBLACG01_0921100	PCHAS_0822600	PCOAH_00017050	PcyM_0720200	AK88_01668	PGSY75_0921400	PGAL8A_00434300	Pgonderi_7.g1666	C922_01650	PKNH_0719400	PmUG01_07032900	Pml_70986	PocGH01_07028800	Pow_76408	PPRFG01_0920200	PRCDC_0919400	PRELSG_0719000	YYE_03349	PVL_070019100	PVP01_0719900	PY17X_0825600
OG0001337	597	TIM3+F+I+G4	14	male development gene 1	PF3D7_1216500	VWU_48712	PADL01_1217000	PBANKA_1432200	PBILCG01_1217000	PBLACG01_1216100	PCHAS_1434200	PCOAH_00055270	PcyM_1436800	AK88_03116	PGSY75_1216500	PGAL8A_00531100	Pgonderi_14.g5098	C922_00715	PKNH_1436100	PmUG01_14051300	Pml_80853	PocGH01_14042600	Pow_82502	PPRFG01_1238400	PRCDC_1215800	PRELSG_1432600	YYE_01006	PVL_140034300	PVP01_1435300	PY17X_1434500
OG0001338	537	TPM3+F+G4	16	cell traversal protein for ookinetes and sporozoites	PF3D7_1216600	VWU_48713	PADL01_1217100	PBANKA_1432300	PBILCG01_1217100	PBLACG01_1216200	PCHAS_1434300	PCOAH_00055260	PcyM_1436900	AK88_03117	PGSY75_1216600	PGAL8A_00531200	Pgonderi_14.g5097	C922_00716	PKNH_1436200	PmUG01_14051400	Pml_80854	PocGH01_14042700	Pow_82503	PPRFG01_1238300	PRCDC_1215900	PRELSG_1432700	YYE_01005	PVL_140034400	PVP01_1435400	PY17X_1434600
OG0001339	2625	GTR+F+I+G4	8	perforin-like protein 2	PF3D7_1216700	VWU_48714	PADL01_1217200	PBANKA_1432400	PBILCG01_1217200	PBLACG01_1216300	PCHAS_1434400	PCOAH_00055250	PcyM_1437000	AK88_03118	PGSY75_1216700	PGAL8A_00531300	Pgonderi_14.g5096	C922_00717	PKNH_1436300	PmUG01_14051500	Pml_80855	PocGH01_14042800	Pow_82504	PPRFG01_1238200	PRCDC_1216000	PRELSG_1432800	YYE_01004	PVL_140034500	PVP01_1435500	PY17X_1434700
OG0001340	1692	GTR+F+I+G4	14	U3 small nucleolar RNA-interacting protein 2, putative	PF3D7_1226700	VWU_48715	PADL01_1227300	PBANKA_1441500	PBILCG01_1226700	PBLACG01_1226100	PCHAS_1443500	PCOAH_00054160	PcyM_1447700	AK88_02313	PGSY75_1226700	PGAL8A_00127800	Pgonderi_14.g5435	C922_00811	PKNH_1446100	PmUG01_14061000	Pml_80944	PocGH01_14052400	Pow_82598	PPRFG01_1228100	PRCDC_1226000	PRELSG_1442300	YYE_00914	PVL_000179900	PVP01_1444900	PY17X_1444000
OG0001341	1167	TVM+F+I+G4	8	parasitophorous vacuolar protein 2	PF3D7_1226900	VWU_48716	PADL01_1227500	PBANKA_1441700	PBILCG01_1226900	PBLACG01_1226300	PCHAS_1443700	PCOAH_00054140	PcyM_1447900	AK88_02315	PGSY75_1226900	PGAL8A_00128000	Pgonderi_14.g5433	C922_00813	PKNH_1446300	PmUG01_14061200	Pml_80946	PocGH01_14052600	Pow_82600	PPRFG01_1227900	PRCDC_1226200	PRELSG_1442500	YYE_00912	PVL_000023500	PVP01_1445100	PY17X_1444200
OG0001342	792	TN+F+I+G4	10	proliferating cell nuclear antigen 2	PF3D7_1226600	VWU_48717	PADL01_1227200	PBANKA_1441400	PBILCG01_1226600	PBLACG01_1226000	PCHAS_1443400	PCOAH_00054170	PcyM_1447500	AK88_02312	PGSY75_1226600	PGAL8A_00127700	Pgonderi_14.g5436	C922_00810	PKNH_1446000	PmUG01_14060900	Pml_80943	PocGH01_14052300	Pow_82597	PPRFG01_1228200	PRCDC_1225900	PRELSG_1442200	YYE_00915	PVL_140042500	PVP01_1444800	PY17X_1443900
OG0001343	2088	GTR+F+I+G4	10	regulator of MON1-CCZ1 complex, putative	PF3D7_1226400	VWU_48719	PADL01_1227000	PBANKA_1441200	PBILCG01_1226400	PBLACG01_1225800	PCHAS_1443200	PCOAH_00054190	PcyM_1447300	AK88_02310	PGSY75_1226400	PGAL8A_00127500	Pgonderi_14.g5438	C922_00808	PKNH_1445800	PmUG01_14060700	Pml_80941	PocGH01_14052100	Pow_82595	PPRFG01_1228400	PRCDC_1225700	PRELSG_1442000	YYE_00917	PVL_140042300	PVP01_1444600	PY17X_1443700
OG0001346	2457	TVM+F+I+G4	18	protein GPR89, putative	PF3D7_1008500	VWU_48735	PADL01_1006900	PBANKA_1206700	PBILCG01_1007800	PBLACG01_1006500	PCHAS_1207400	PCOAH_00022670	PcyM_0808100	AK88_02586	PGSY75_1008500	PGAL8A_00384600	Pgonderi_8.g1885	C922_02191	PKNH_0807500	PmUG01_08024300	Pml_79152	PocGH01_08016400	Pow_76641	PPRFG01_1009600	PRCDC_1007900	PRELSG_0806200	YYE_01409	PVL_000099900	PVP01_0808200	PY17X_1209900
OG0001347	627	GTR+F+I+G4	8	polyadenylate-binding protein 3, putative	PF3D7_0629400	VWU_48740	PADL01_0627600	PBANKA_1128200	PBILCG01_0629900	PBLACG01_0629000	PCHAS_1127700	PCOAH_00033860	PcyM_1120600	AK88_04534	PGSY75_0629400	PGAL8A_00157900	Pgonderi_11.g3238	C922_01006	PKNH_1120100	PmUG01_11034200	Pml_79631	PocGH01_11027900	Pow_77632	PPRFG01_0628100	PRCDC_0627800	PRELSG_1118900	YYE_02425	PVL_110019000	PVP01_1120100	PY17X_1129700
OG0001350	2388	GTR+F+I+G4	8	Rh5 interacting protein	PF3D7_0323400	VWU_48752	PADL01_0322300	PBANKA_1215100	PBILCG01_0322900	PBLACG01_0323900	PCHAS_1215800	PCOAH_00021770	PcyM_0817800	AK88_05474	PGSY75_0323400	PGAL8A_00392900	Pgonderi_8.g2006	C922_02102	PKNH_0817000	PmUG01_08032700	Pml_79238	PocGH01_08025100	Pow_76735	PPRFG01_0324900	PRCDC_0322700	PRELSG_0814600	YYE_01493	PVL_080019700	PVP01_0816800	PY17X_1218300
OG0001351	786	TVM+F+I+G4	8	conserved protein, unknown function	PF3D7_0323300	VWU_48753	PADL01_0322200	PBANKA_1215200	PBILCG01_0322800	PBLACG01_0323800	PCHAS_1215900	PCOAH_00021760	PcyM_0817900	AK88_05475	PGSY75_0323300	PGAL8A_00393000	Pgonderi_8.g2005	C922_02101	PKNH_0817100	PmUG01_08032800	Pml_79239	PocGH01_08025200	Pow_76736	PPRFG01_0324800	PRCDC_0322600	PRELSG_0814700	YYE_01494	PVL_080019800	PVP01_0816900	PY17X_1218400
OG0001352	780	TVM+F+I+G4	8	conserved Plasmodium protein, unknown function	PF3D7_0323200	VWU_48754	PADL01_0322100	PBANKA_1215300	PBILCG01_0322700	PBLACG01_0323700	PCHAS_1216000	PCOAH_00021750	PcyM_0818000	AK88_05476	PGSY75_0323200	PGAL8A_00393100	Pgonderi_8.g2004	C922_02100	PKNH_0817200	PmUG01_08032900	Pml_79240	PocGH01_08025300	Pow_76737	PPRFG01_0324700	PRCDC_0322500	PRELSG_0814800	YYE_01495	PVL_080019900	PVP01_0817000	PY17X_1218500
OG0001353	300	TIM3+F+I+G4	14	conserved Plasmodium protein, unknown function	PF3D7_0322800	VWU_48755	PADL01_0321700	PBANKA_1215700	PBILCG01_0322300	PBLACG01_0323300	PCHAS_1216400	PCOAH_00021710	PcyM_0818400	AK88_03232	PGSY75_0322800	PGAL8A_00393500	Pgonderi_8.g2001	C922_02097	PKNH_0817600	PmUG01_08033300	Pml_79244	PocGH01_08025700	Pow_76740	PPRFG01_0324300	PRCDC_0322100	PRELSG_0815200	YYE_01498	PVL_080020300	PVP01_0817400	PY17X_1218900
OG0001354	228	TIM3+F+I+G4	12	survival motor neuron-like protein	PF3D7_0323500	VWU_48757	PADL01_0322400	PBANKA_1215000	PBILCG01_0323000	PBLACG01_0324000	PCHAS_1215700	PCOAH_00021780	PcyM_0817500	AK88_05473	PGSY75_0323500	PGAL8A_00392800	Pgonderi_8.g2007	C922_02103	PKNH_0816900	PmUG01_08032600	Pml_79237	PocGH01_08025000	Pow_76734	PPRFG01_0325000	PRCDC_0322800	PRELSG_0814500	YYE_01492	PVL_080019600	PVP01_0816700	PY17X_1218200
OG0001355	3384	GTR+F+I+G4	6	kinesin-X3, putative	PF3D7_1211000	VWU_48758	PADL01_1211400	PBANKA_0609500	PBILCG01_1212000	PBLACG01_1210100	PCHAS_0611200	PCOAH_00007400	PcyM_1311800	AK88_03745	PGSY75_1211000	PGAL8A_00310900	Pgonderi_13.g4537	C922_03160	PKNH_1311100	PmUG01_13021000	Pml_72035	PocGH01_13021000	Pow_78691	PPRFG01_1243900	PRCDC_1210300	PRELSG_0011500	YYE_03590	PVL_130010200	PVP01_1310200	PY17X_0612000
OG0001356	1410	GTR+F+I+G4	12	kelch protein, putative	PF3D7_1210600	VWU_48761	PADL01_1211000	PBANKA_0609100	PBILCG01_1211600	PBLACG01_1209700	PCHAS_0610900	PCOAH_00007370	PcyM_1311500	AK88_03742	PGSY75_1210600	PGAL8A_00311300	Pgonderi_13.g4535	C922_03162	PKNH_1310700	PmUG01_13020700	Pml_72034	PocGH01_13020700	Pow_78688	PPRFG01_1244300	PRCDC_1209900	PRELSG_0011100	YYE_03588	PVL_130009900	PVP01_1309900	PY17X_0611600
OG0001357	462	GTR+F+I+G4	8	conserved Plasmodium protein, unknown function	PF3D7_1210500	VWU_48762	PADL01_1210900	PBANKA_0609000	PBILCG01_1211500	PBLACG01_1209600	PCHAS_0610800	PCOAH_00007360	PcyM_1311400	AK88_03741	PGSY75_1210500	PGAL8A_00311400	Pgonderi_13.g4534	C922_03163	PKNH_1310600	PmUG01_13020600	Pml_72032	PocGH01_13020600	Pow_78687	PPRFG01_1244400	PRCDC_1209800	PRELSG_0011000	YYE_03587	PVL_130009800	PVP01_1309800	PY17X_0611500
OG0001358	912	GTR+F+G4	8	general transcription factor 3C polypeptide 5, putative	PF3D7_1210400	VWU_48763	PADL01_1210800	PBANKA_0608900	PBILCG01_1211400	PBLACG01_1209500	PCHAS_0610700	PCOAH_00007350	PcyM_1311300	AK88_03739	PGSY75_1210400	PGAL8A_00311500	Pgonderi_13.g4533	C922_03164	PKNH_1310500	PmUG01_13020500	Pml_72030	PocGH01_13020500	Pow_78686	PPRFG01_1244500	PRCDC_1209700	PRELSG_1103000	YYE_03586	PVL_130009700	PVP01_1309700	PY17X_0611400
OG0001359	495	TPM3+F+I+G4	10	conserved Plasmodium protein, unknown function	PF3D7_1210300	VWU_48765	PADL01_1210700	PBANKA_0608700	PBILCG01_1211300	PBLACG01_1209400	PCHAS_0610500	PCOAH_00007330	PcyM_1311100	AK88_03737	PGSY75_1210300	PGAL8A_00311700	Pgonderi_13.g4531	C922_03166	PKNH_1310300	PmUG01_13020300	Pml_72028	PocGH01_13020300	Pow_78684	PPRFG01_1244600	PRCDC_1209600	PRELSG_1102800	YYE_03584	PVL_130009500	PVP01_1309500	PY17X_0611200
OG0001360	1839	GTR+F+I+G4	10	conserved protein, unknown function	PF3D7_1338600	VWU_48766	PADL01_1337700	PBANKA_1352300	PBILCG01_1338800	PBLACG01_1336200	PCHAS_1356900	PCOAH_00041990	PcyM_1218500	AK88_03482	PGSY75_1338600	PGAL8A_00249600	Pgonderi_12.g3748	C922_01875	PKNH_1262700	PmUG01_12026200	Pml_80035	PocGH01_12024400	Pow_78044	PPRFG01_1340500	PRCDC_1337600	PRELSG_1259300	YYE_00540	PVL_000119300	PVP01_1216100	PY17X_1357500
OG0001361	1755	GTR+F+I+G4	12	conserved Plasmodium protein, unknown function	PF3D7_1338500	VWU_48767	PADL01_1337600	PBANKA_1352200	PBILCG01_1338700	PBLACG01_1336100	PCHAS_1356800	PCOAH_00042000	PcyM_1218600	AK88_03481	PGSY75_1338500	PGAL8A_00249500	Pgonderi_12.g3749	C922_01874	PKNH_1262800	PmUG01_12026300	Pml_80036	PocGH01_12024500	Pow_78045	PPRFG01_1340400	PRCDC_1337500	PRELSG_1259400	YYE_00539	PVL_000119400	PVP01_1216200	PY17X_1357400
OG0001362	1506	TIM3+F+I+G4	14	cysteine desulfurase IscS	PF3D7_0727200	VWU_48776	PADL01_0724900	PBANKA_0211300	PBILCG01_0528300	PBLACG01_0723900	PCHAS_0209700	PCOAH_00002780	PcyM_0216400	AK88_01116	PGSY75_0727200	PGAL8A_00097700	Pgonderi_2.g318	C922_04277	PKNH_0211800	PmUG01_02021800	Pml_70288	PocGH01_02020100	Pow_75352	PPRFG01_0726400	PRCDC_0724000	PRELSG_0215600	YYE_04465	PVL_020010600	PVP01_0212900	PY17X_0212700
OG0001364	1059	GTR+F+I+G4	12	mitochondrial import inner membrane translocase subunit TIM50, putative	PF3D7_0726900	VWU_48779	PADL01_0724600	PBANKA_0211000	PBILCG01_0528000	PBLACG01_0723600	PCHAS_0209400	PCOAH_00002810	PcyM_0216000	AK88_01113	PGSY75_0726900	PGAL8A_00098000	Pgonderi_2.g315	C922_04274	PKNH_0211500	PmUG01_02021500	Pml_70285	PocGH01_02019800	Pow_75349	PPRFG01_0726100	PRCDC_0723700	PRELSG_0215200	YYE_04468	PVL_020010300	PVP01_0212600	PY17X_0212400
OG0001365	486	TIM3+F+I+G4	20	conserved Plasmodium protein, unknown function	PF3D7_0726700	VWU_48781	PADL01_0724400	PBANKA_0210800	PBILCG01_0527800	PBLACG01_0723400	PCHAS_0209200	PCOAH_00002820	PcyM_0215800	AK88_01111	PGSY75_0726700	PGAL8A_00098200	Pgonderi_2.g314	C922_04273	PKNH_0211300	PmUG01_02021300	Pml_70283	PocGH01_02019600	Pow_75347	PPRFG01_0725900	PRCDC_0723500	PRELSG_0215000	YYE_04469	PVL_020010100	PVP01_0212400	PY17X_0212200
OG0001366	1542	GTR+F+I+G4	10	conserved Plasmodium protein, unknown function	PF3D7_0726600	VWU_48782	PADL01_0724300	PBANKA_0210700	PBILCG01_0527700	PBLACG01_0723300	PCHAS_0209100	PCOAH_00002830	PcyM_0215700	AK88_01110	PGSY75_0726600	PGAL8A_00098300	Pgonderi_2.g313	C922_04272	PKNH_0211200	PmUG01_02021200	Pml_70282	PocGH01_02019500	Pow_75346	PPRFG01_0725800	PRCDC_0723400	PRELSG_0214900	YYE_04470	PVL_020010000	PVP01_0212300	PY17X_0212100
OG0001369	3747	GTR+F+I+G4	8	patatin-like phospholipase, putative	PF3D7_0218600	VWU_48793	PADL01_0217400	PBANKA_0315300	PBILCG01_0221300	PBLACG01_0215500	PCHAS_0317400	PCOAH_00009710	PcyM_0403400	AK88_03007	PGSY75_0218600	PGAL8A_00409300	Pgonderi_4.g626	C922_02712	PKNH_0402300	PmUG01_04013800	Pml_70516	PocGH01_04011600	Pow_75608	PPRFG01_0218700	PRCDC_0217500	PRELSG_0401400	YYE_04734	PVL_000212100	PVP01_0406400	PY17X_0315800
OG0001372	930	GTR+F+I+G4	12	eukaryotic translation initiation factor 3 subunit A, putative	PF3D7_1212700	VWU_48809	PADL01_1213200	PBANKA_1428700	PBILCG01_1213700	PBLACG01_1212300	PCHAS_1430500	PCOAH_00040330	PcyM_1433100	AK88_03908	PGSY75_1212700	PGAL8A_00527400	Pgonderi_14.g5128	C922_00682	PKNH_1432100	PmUG01_14047600	Pml_80823	PocGH01_14038900	Pow_82466	PPRFG01_1242200	PRCDC_1212000	PRELSG_1428900	YYE_01040	PVL_140030500	PVP01_1431600	PY17X_1430800
OG0001373	492	GTR+F+I+G4	8	bromodomain protein 2, putative	PF3D7_1212900	VWU_48811	PADL01_1213400	PBANKA_1428900	PBILCG01_1213900	PBLACG01_1212500	PCHAS_1430700	PCOAH_00040350	PcyM_1433300	AK88_03906	PGSY75_1212900	PGAL8A_00527600	Pgonderi_14.g5126	C922_00684	PKNH_1432300	PmUG01_14047800	Pml_80825	PocGH01_14039100	Pow_82468	PPRFG01_1242000	PRCDC_1212200	PRELSG_1429100	YYE_01038	PVL_140030700	PVP01_1431800	PY17X_1431000
OG0001374	2049	TVM+F+I+G4	10	NADPH--cytochrome P450 reductase, putative	PF3D7_1450300	VWU_48816	PADL01_1450300	PBANKA_1314000	PBILCG01_1449800	PBLACG01_1449700	PCHAS_1317300	PCOAH_00046160	PcyM_1265000	AK88_03453	PGSY75_1450300	PGAL8A_00209500	Pgonderi_12.g4141	C922_00287	PKNH_1231800	PmUG01_12066700	Pml_80431	PocGH01_12064600	Pow_78432	PPRFG01_1451000	PRCDC_1449600	PRELSG_1230700	YYE_00143	PVL_120041300	PVP01_1256700	PY17X_1317800
OG0001375	2526	GTR+F+I+G4	8	E3 ubiquitin-protein ligase ZNF598, putative	PF3D7_1450400	VWU_48817	PADL01_1450400	PBANKA_1314100	PBILCG01_1449900	PBLACG01_1449800	PCHAS_1317400	PCOAH_00046150	PcyM_1264900	AK88_03452	PGSY75_1450400	PGAL8A_00209600	Pgonderi_12.g4140	C922_00286	PKNH_1231700	PmUG01_12066600	Pml_80430	PocGH01_12064500	Pow_78431	PPRFG01_1451100	PRCDC_1449700	PRELSG_1230600	YYE_00144	PVL_120041200	PVP01_1256600	PY17X_1317900
OG0001376	1230	GTR+F+I+G4	14	conserved protein, unknown function	PF3D7_1450800	VWU_48821	PADL01_1450800	PBANKA_1314500	PBILCG01_1450300	PBLACG01_1450200	PCHAS_1317800	PCOAH_00046120	PcyM_1264500	AK88_03448	PGSY75_1450800	PGAL8A_00210000	Pgonderi_12.g4136	C922_00277	PKNH_1231300	PmUG01_12066200	Pml_80427	PocGH01_12064100	Pow_78427	PPRFG01_1451500	PRCDC_1450100	PRELSG_1230200	YYE_00148	PVL_120040800	PVP01_1256200	PY17X_1318300
OG0001377	942	TIM3+F+I+G4	8	acetyl-CoA acetyltransferase, putative	PF3D7_1450900	VWU_48822	PADL01_1450900	PBANKA_1314600	PBILCG01_1450400	PBLACG01_1450300	PCHAS_1317900	PCOAH_00046110	PcyM_1264400	AK88_03447	PGSY75_1450900	PGAL8A_00210100	Pgonderi_12.g4135	C922_00276	PKNH_1231200	PmUG01_12066100	Pml_80426	PocGH01_12064000	Pow_78426	PPRFG01_1451600	PRCDC_1450200	PRELSG_1230100	YYE_00149	PVL_120040700	PVP01_1256100	PY17X_1318400
OG0001378	99	TIM3+F+G4	14	NOSIP domain-containing protein, putative	PF3D7_0518000	VWU_48827	PADL01_0517000	PBANKA_1232800	PBILCG01_0516700	PBLACG01_0517700	PCHAS_1233400	PCOAH_00029820	PcyM_1014100	AK88_03222	PGSY75_0518000	PGAL8A_00039600	Pgonderi_10.g2971	C922_01322	PKNH_1015200	PmUG01_10026600	Pml_71696	PocGH01_10023600	Pow_74023	PPRFG01_0519400	PRCDC_0517100	PRELSG_1013800	YYE_01669	PVL_100017400	PVP01_1015900	PY17X_1236200
OG0001380	384	TPM3+F+G4	18	SWIB/MDM2 domain-containing protein	PF3D7_0518200	VWU_48829	PADL01_0517200	PBANKA_1233000	PBILCG01_0516900	PBLACG01_0517900	PCHAS_1233600	PCOAH_00029800	PcyM_1013900	AK88_03224	PGSY75_0518200	PGAL8A_00039800	Pgonderi_10.g2973	C922_01324	PKNH_1015000	PmUG01_10026400	Pml_71694	PocGH01_10023400	Pow_74025	PPRFG01_0519600	PRCDC_0517300	PRELSG_1013600	YYE_01671	PVL_000099100	PVP01_1015700	PY17X_1236400
OG0001381	363	GTR+F+I+G4	20	ATP-dependent RNA helicase DDX23, putative	PF3D7_0518500	VWU_48832	PADL01_0517500	PBANKA_1233300	PBILCG01_0517200	PBLACG01_0518200	PCHAS_1233900	PCOAH_00029770	PcyM_1013500	AK88_03227	PGSY75_0518500	PGAL8A_00040100	Pgonderi_10.g2976	C922_01327	PKNH_1014700	PmUG01_10026100	Pml_71691	PocGH01_10023100	Pow_74028	PPRFG01_0519900	PRCDC_0517600	PRELSG_1013300	YYE_01674	PVL_000099400	PVP01_1015400	PY17X_1236700
OG0001382	1362	GTR+F+I+G4	8	conserved Plasmodium protein, unknown function	PF3D7_0503900	VWU_48836	PADL01_0502700	PBANKA_1103500	PBILCG01_0502500	PBLACG01_0503800	PCHAS_1103200	PCOAH_00031360	PcyM_1030200	AK88_01494	PGSY75_0503900	PGAL8A_00025100	Pgonderi_10.g3054	C922_01181	PKNH_1029700	PmUG01_06021000	Pml_70775	PocGH01_10037600	Pow_72275	PPRFG01_0505300	PRCDC_0503100	PRELSG_1028600	YYE_02676	PVL_000032800	PVP01_1030100	PY17X_1104600
OG0001383	132	TN+F+G4	22	60S ribosomal protein L31	PF3D7_0503800	VWU_48837	PADL01_0502600	PBANKA_1103400	PBILCG01_0502400	PBLACG01_0503700	PCHAS_1103100	PCOAH_00031370	PcyM_1030300	AK88_01493	PGSY75_0503800	PGAL8A_00025000	Pgonderi_10.g3055	C922_01180	PKNH_1029800	PmUG01_06021100	Pml_70776	PocGH01_10037700	Pow_72273	PPRFG01_0505200	PRCDC_0503000	PRELSG_1028700	YYE_02677	PVL_000032700	PVP01_1030200	PY17X_1104500
OG0001384	2391	TIM3+F+I+G4	16	myosin B	PF3D7_0503600	VWU_48838	PADL01_0502500	PBANKA_1103300	PBILCG01_0502300	PBLACG01_0503600	PCHAS_1103000	PCOAH_00031380	PcyM_1030400	AK88_01492	PGSY75_0503600	PGAL8A_00024900	Pgonderi_10.g3056	C922_01179	PKNH_1029900	PmUG01_06021200	Pml_70777	PocGH01_10037800	Pow_72270	PPRFG01_0505100	PRCDC_0502900	PRELSG_1028800	YYE_02678	PVL_000032600	PVP01_1030300	PY17X_1104400
OG0001385	1803	GTR+F+I+G4	14	protein kinase, putative	PF3D7_0503500	VWU_48839	PADL01_0502400	PBANKA_1103200	PBILCG01_0502200	PBLACG01_0503500	PCHAS_1102900	PCOAH_00031390	PcyM_1030500	AK88_01491	PGSY75_0503500	PGAL8A_00024800	Pgonderi_10.g3057	C922_01178	PKNH_1030100	PmUG01_06021300	Pml_70778	PocGH01_10037900	Pow_72269	PPRFG01_0505000	PRCDC_0502800	PRELSG_1028900	YYE_02679	PVL_000032500	PVP01_1030400	PY17X_1104300
OG0001386	279	TIM3+F+G4	22	actin-depolymerizing factor 1	PF3D7_0503400	VWU_48840	PADL01_0502300	PBANKA_1103100	PBILCG01_0502100	PBLACG01_0503400	PCHAS_1102800	PCOAH_00031400	PcyM_1030600	AK88_01490	PGSY75_0503400	PGAL8A_00024700	Pgonderi_10.g3058	C922_01177	PKNH_1030200	PmUG01_06021400	Pml_70779	PocGH01_10038000	Pow_72267	PPRFG01_0504900	PRCDC_0502700	PRELSG_1029000	YYE_02680	PVL_000032400	PVP01_1030500	PY17X_1104200
OG0001387	705	TIM3+F+I+G4	14	U3 small nucleolar RNA-associated protein 15, putative	PF3D7_1352200	VWU_48847	PADL01_1351300	PBANKA_1364900	PBILCG01_1351500	PBLACG01_1349900	PCHAS_1369500	PCOAH_00040650	PcyM_1203800	AK88_04952	PGSY75_1352200	PGAL8A_00263300	Pgonderi_12.g3622	C922_02011	PKNH_1248800	PmUG01_12012700	Pml_79900	PocGH01_12011000	Pow_77912	PPRFG01_1354100	PRCDC_1351200	PRELSG_1245600	YYE_00665	PVL_120005900	PVP01_1202600	PY17X_1370700
OG0001388	3387	GTR+F+I+G4	8	conserved Plasmodium protein, unknown function	PF3D7_1352400	VWU_48849	PADL01_1351500	PBANKA_1365100	PBILCG01_1351700	PBLACG01_1350100	PCHAS_1369700	PCOAH_00040630	PcyM_1203600	AK88_04950	PGSY75_1352400	PGAL8A_00263500	Pgonderi_12.g3620	C922_02013	PKNH_1248600	PmUG01_12012500	Pml_79899	PocGH01_12010800	Pow_77910	PPRFG01_1354300	PRCDC_1351400	PRELSG_1245400	YYE_00667	PVL_120005700	PVP01_1202400	PY17X_1370900
OG0001389	132	GTR+F+I+G4	18	thioredoxin-related protein, putative	PF3D7_1352500	VWU_48850	PADL01_1351600	PBANKA_1365200	PBILCG01_1351800	PBLACG01_1350200	PCHAS_1369800	PCOAH_00040620	PcyM_1203500	AK88_04948	PGSY75_1352500	PGAL8A_00263600	Pgonderi_12.g3619	C922_02014	PKNH_1248500	PmUG01_12012400	Pml_79898	PocGH01_12010700	Pow_77909	PPRFG01_1354400	PRCDC_1351500	PRELSG_1245300	YYE_00668	PVL_120005600	PVP01_1202300	PY17X_1371000
OG0001390	3024	GTR+F+I+G4	12	intron-binding protein aquarius, putative	PF3D7_1352700	VWU_48852	PADL01_1351800	PBANKA_1365300	PBILCG01_1352000	PBLACG01_1350400	PCHAS_1369900	PCOAH_00040600	PcyM_1203300	AK88_04946	PGSY75_1352700	PGAL8A_00263800	Pgonderi_12.g3617	C922_02016	PKNH_1248300	PmUG01_12012200	Pml_79895	PocGH01_12010500	Pow_77907	PPRFG01_1354600	PRCDC_1351700	PRELSG_1245100	YYE_00669	PVL_120005400	PVP01_1202100	PY17X_1371100
OG0001391	588	TIM3+F+I+G4	22	26S proteasome non-ATPase regulatory subunit 9, putative	PF3D7_0317800	VWU_48854	PADL01_0316700	PBANKA_0807400	PBILCG01_0317300	PBLACG01_0318300	PCHAS_0807700	PCOAH_00021180	PcyM_0824100	AK88_03283	PGSY75_0317800	PGAL8A_00398500	Pgonderi_8.g1950	C922_02048	PKNH_0824000	PmUG01_08038300	Pml_79295	PocGH01_08030700	Pow_76792	PPRFG01_0319300	PRCDC_0317100	PRELSG_0820300	YYE_01876	PVL_000060600	PVP01_0822300	PY17X_0810600
OG0001392	1494	TVM+F+I+G4	6	conserved protein, unknown function	PF3D7_0317900	VWU_48855	PADL01_0316800	PBANKA_0807300	PBILCG01_0317400	PBLACG01_0318400	PCHAS_0807600	PCOAH_00021190	PcyM_0824000	AK88_03282	PGSY75_0317900	PGAL8A_00398400	Pgonderi_8.g1951	C922_02049	PKNH_0823900	PmUG01_08038200	Pml_79294	PocGH01_08030600	Pow_76791	PPRFG01_0319400	PRCDC_0317200	PRELSG_0820200	YYE_01875	PVL_000060500	PVP01_0822200	PY17X_0810500
OG0001393	1023	TIM3+F+I+G4	8	stomatin-like protein, putative	PF3D7_0318100	VWU_48857	PADL01_0317000	PBANKA_0807100	PBILCG01_0317600	PBLACG01_0318600	PCHAS_0807400	PCOAH_00021200	PcyM_0823800	AK88_03280	PGSY75_0318100	PGAL8A_00398200	Pgonderi_8.g1953	C922_02051	PKNH_0823700	PmUG01_08038000	Pml_79292	PocGH01_08030400	Pow_76789	PPRFG01_0319600	PRCDC_0317400	PRELSG_0820000	YYE_01873	PVL_000060300	PVP01_0822000	PY17X_0810300
OG0001394	3357	GTR+F+I+G4	12	DNA-directed RNA polymerase II subunit RPB1	PF3D7_0318200	VWU_48858	PADL01_0317100	PBANKA_0807000	PBILCG01_0317700	PBLACG01_0318700	PCHAS_0807300	PCOAH_00021220	PcyM_0823700	AK88_03279	PGSY75_0318200	PGAL8A_00398100	Pgonderi_8.g1954	C922_02052	PKNH_0823500	PmUG01_08037900	Pml_79291	PocGH01_08030300	Pow_76788	PPRFG01_0319700	PRCDC_0317500	PRELSG_0819900	YYE_01872	PVL_080022500	PVP01_0821900	PY17X_0810200
OG0001395	999	TIM3+F+I+G4	14	glutaminyl-peptide cyclotransferase, putative	PF3D7_1446900	VWU_48859	PADL01_1446900	PBANKA_1310700	PBILCG01_1446900	PBLACG01_1446300	PCHAS_1314000	PCOAH_00046500	PcyM_1268900	AK88_04417	PGSY75_1446900	PGAL8A_00206100	Pgonderi_12.g4172	C922_00320	PKNH_1235300	PmUG01_12070100	Pml_80464	PocGH01_12067900	Pow_78466	PPRFG01_1447600	PRCDC_1446200	PRELSG_1234100	YYE_00111	PVL_120043500	PVP01_1260100	PY17X_1314500
OG0001396	588	TIM3+F+G4	14	conserved Plasmodium protein, unknown function	PF3D7_1446700	VWU_48861	PADL01_1446700	PBANKA_1310500	PBILCG01_1446700	PBLACG01_1446100	PCHAS_1313800	PCOAH_00046520	PcyM_1269100	AK88_04419	PGSY75_1446700	PGAL8A_00205900	Pgonderi_12.g4173	C922_00322	PKNH_1235500	PmUG01_12070300	Pml_80466	PocGH01_12068100	Pow_78468	PPRFG01_1447400	PRCDC_1446000	PRELSG_1234300	YYE_00109	PVL_120043700	PVP01_1260300	PY17X_1314300
OG0001397	408	TN+F+G4	20	centrin-2	PF3D7_1446600	VWU_48862	PADL01_1446600	PBANKA_1310400	PBILCG01_1446600	PBLACG01_1446000	PCHAS_1313700	PCOAH_00046530	PcyM_1269200	AK88_04420	PGSY75_1446600	PGAL8A_00205800	Pgonderi_12.g4174	C922_00323	PKNH_1235600	PmUG01_12070400	Pml_80467	PocGH01_12068200	Pow_78469	PPRFG01_1447300	PRCDC_1445900	PRELSG_1234400	YYE_00108	PVL_120043800	PVP01_1260400	PY17X_1314200
OG0001398	3198	GTR+F+I+G4	8	nucleoporin NUP313, putative	PF3D7_1446500	VWU_48863	PADL01_1446500	PBANKA_1310200	PBILCG01_1446500	PBLACG01_1445900	PCHAS_1313600	PCOAH_00046540	PcyM_1269300	AK88_04421	PGSY75_1446500	PGAL8A_00205700	Pgonderi_12.g4175	C922_00324	PKNH_1235700	PmUG01_12070500	Pml_80468	PocGH01_12068300	Pow_78470	PPRFG01_1447200	PRCDC_1445800	PRELSG_1234500	YYE_00107	PVL_120043900	PVP01_1260500	PY17X_1314100
OG0001399	1500	GTR+F+I+G4	14	conserved Plasmodium protein, unknown function	PF3D7_1222100	VWU_48871	PADL01_1222700	PBANKA_1437200	PBILCG01_1222200	PBLACG01_1221500	PCHAS_1439200	PCOAH_00054770	PcyM_1442200	AK88_05303	PGSY75_1222100	PGAL8A_00536200	Pgonderi_14.g5483	C922_00765	PKNH_1441200	PmUG01_14056400	Pml_80900	PocGH01_14047800	Pow_82552	PPRFG01_1232700	PRCDC_1221400	PRELSG_1437700	YYE_00956	PVL_140039400	PVP01_1440400	PY17X_1439600
OG0001402	1671	TIM3+F+I+G4	16	conserved protein, unknown function	PF3D7_1107200	VWU_48876	PADL01_1105400	PBANKA_0939700	PBILCG01_1104400	PBLACG01_1104700	PCHAS_0904600	PCOAH_00023930	PcyM_0909000	AK88_04923	PGSY75_1107200	PGAL8A_00334500	Pgonderi_9.g2443	C922_04043	PKNH_0904800	PmUG01_09016800	Pml_71180	PocGH01_09013900	Pow_76960	PPRFG01_1107900	PRCDC_1105700	PRELSG_0904400	YYE_02755	PVL_000058800	PVP01_0908000	PY17X_0942200
OG0001403	432	TVM+F+I+G4	18	conserved Plasmodium protein, unknown function	PF3D7_0916300	VWU_48880	PADL01_0915400	PBANKA_0817300	PBILCG01_0919900	PBLACG01_0915900	PCHAS_0817600	PCOAH_00017540	PcyM_0714500	AK88_01721	PGSY75_0916300	PGAL8A_00429200	Pgonderi_7.g1617	C922_01598	PKNH_0714300	PmUG01_07027800	Pml_70938	PocGH01_07023700	Pow_76356	PPRFG01_0915200	PRCDC_0914300	PRELSG_0713800	YYE_03301	PVL_000105900	PVP01_0714700	PY17X_0820600
OG0001404	732	TPM3+F+I+G4	14	ubiquitin fusion degradation protein 1	PF3D7_0916500	VWU_48882	PADL01_0915600	PBANKA_0817500	PBILCG01_0920100	PBLACG01_0916100	PCHAS_0817800	PCOAH_00017520	PcyM_0714650	AK88_01719	PGSY75_0916500	PGAL8A_00429400	Pgonderi_7.g1619	C922_01600	PKNH_0714500	PmUG01_07028000	Pml_70940	PocGH01_07023900	Pow_76358	PPRFG01_0915400	PRCDC_0914500	PRELSG_0714000	YYE_03303	PVL_000105700	PVP01_0714900	PY17X_0820800
OG0001405	846	GTR+F+I+G4	10	conserved Plasmodium protein, unknown function	PF3D7_1427000	VWU_48888	PADL01_1426800	PBANKA_1017600	PBILCG01_1427700	PBLACG01_1426200	PCHAS_1018400	PCOAH_00048720	PcyM_1325900	AK88_00456	PGSY75_1427000	PGAL8A_00298400	Pgonderi_13.g4662	C922_05253	PKNH_1331700	PmUG01_13033100	Pml_72226	PocGH01_13033100	Pow_78814	PPRFG01_1427500	PRCDC_1426300	PRELSG_1324200	YYE_02007	PVL_130018100	PVP01_1322300	PY17X_1019100
OG0001406	2421	GTR+F+I+G4	12	lipase, putative	PF3D7_1427100	VWU_48889	PADL01_1426900	PBANKA_1017500	PBILCG01_1427800	PBLACG01_1426300	PCHAS_1018300	PCOAH_00048710	PcyM_1325800	AK88_00455	PGSY75_1427100	PGAL8A_00298500	Pgonderi_13.g4660	C922_05254	PKNH_1331600	PmUG01_13033000	Pml_72223	PocGH01_13033000	Pow_78813	PPRFG01_1427600	PRCDC_1426400	PRELSG_1324100	YYE_02006	PVL_130018000	PVP01_1322200	PY17X_1019000
OG0001408	681	TIM3+F+I+G4	12	ribosomal protein L21, mitochondrial, putative	PF3D7_1422100	VWU_48893	PADL01_1421900	PBANKA_1021300	PBILCG01_1422900	PBLACG01_1421300	PCHAS_1022100	PCOAH_00049190	PcyM_1331700	AK88_00493	PGSY75_1422100	PGAL8A_00293900	Pgonderi_13.g4698	C922_03635	PKNH_1335900	PmUG01_13036900	Pml_72294	PocGH01_13037800	Pow_78851	PPRFG01_1422600	PRCDC_1421400	PRELSG_1328900	YYE_02046	PVL_130020000	PVP01_1326900	PY17X_1023200
OG0001409	1653	GTR+F+I+G4	8	conserved Plasmodium protein, unknown function	PF3D7_1421600	VWU_48897	PADL01_1421400	PBANKA_1021700	PBILCG01_1422400	PBLACG01_1420800	PCHAS_1022500	PCOAH_00049220	PcyM_1332100	AK88_00497	PGSY75_1421600	PGAL8A_00293500	Pgonderi_13.g4700	C922_03639	PKNH_1336300	PmUG01_13037300	Pml_72299	PocGH01_13038200	Pow_78854	PPRFG01_1422100	PRCDC_1420900	PRELSG_1329300	YYE_02048	PVL_130020400	PVP01_1327300	PY17X_1023600
OG0001410	687	TIM3+F+I+G4	12	DNA-directed RNA polymerase III subunit RPC6, putative	PF3D7_1421400	VWU_48899	PADL01_1421200	PBANKA_1021900	PBILCG01_1422200	PBLACG01_1420600	PCHAS_1022700	PCOAH_00049230	PcyM_1332300	AK88_00498	PGSY75_1421400	PGAL8A_00293300	Pgonderi_13.g4702	C922_03641	PKNH_1336500	PmUG01_13037500	Pml_72301	PocGH01_13038400	Pow_78856	PPRFG01_1421900	PRCDC_1420700	PRELSG_1329500	YYE_02050	PVL_130020600	PVP01_1327500	PY17X_1023800
OG0001411	2103	GTR+F+G4	14	conserved Plasmodium protein, unknown function	PF3D7_1421100	VWU_48902	PADL01_1420800	PBANKA_1022100	PBILCG01_1421800	PBLACG01_1420200	PCHAS_1022900	PCOAH_00049260	PcyM_1332700	AK88_00500	PGSY75_1421100	PGAL8A_00292900	Pgonderi_13.g4704	C922_03643	PKNH_1336900	PmUG01_13037800	Pml_72304	PocGH01_13038700	Pow_78858	PPRFG01_1421500	PRCDC_1420400	PRELSG_1329900	YYE_02051	PVL_000056900	PVP01_1327800	PY17X_1024000
OG0001412	660	GTR+F+I+G4	12	DNA/RNA-binding protein Alba 1	PF3D7_0814200	VWU_48903	PADL01_0813400	PBANKA_1423300	PBILCG01_0001900	PBLACG01_0814100	PCHAS_1425100	PCOAH_00039790	PcyM_1427300	AK88_04751	PGSY75_0814200	PGAL8A_00521800	Pgonderi_14.g4935	C922_00629	PKNH_1426100	PmUG01_14042000	Pml_80770	PocGH01_14033300	Pow_82411	PPRFG01_0815700	PRCDC_0813600	PRELSG_1423300	YYE_01092	PVL_140028200	PVP01_1426100	PY17X_1425300
OG0001413	2256	GTR+F+I+G4	12	AAA family ATPase, putative	PF3D7_0814300	VWU_48904	PADL01_0813500	PBANKA_1423200	PBILCG01_0002000	PBLACG01_0814200	PCHAS_1425000	PCOAH_00039770	PcyM_1427200	AK88_04752	PGSY75_0814300	PGAL8A_00521700	Pgonderi_14.g4936	C922_00628	PKNH_1425900	PmUG01_14041900	Pml_80769	PocGH01_14033200	Pow_82410	PPRFG01_0815800	PRCDC_0813700	PRELSG_1423200	YYE_01093	PVL_140028100	PVP01_1426000	PY17X_1425200
OG0001414	1182	TIM3+F+I+G4	8	phospholipase DDHD1, putative	PF3D7_0814400	VWU_48905	PADL01_0813600	PBANKA_1423100	PBILCG01_0002100	PBLACG01_0814300	PCHAS_1424900	PCOAH_00039760	PcyM_1427100	AK88_04754	PGSY75_0814400	PGAL8A_00521600	Pgonderi_14.g4937	C922_00627	PKNH_1425800	PmUG01_14041800	Pml_80768	PocGH01_14033100	Pow_82409	PPRFG01_0815900	PRCDC_0813800	PRELSG_1423100	YYE_01094	PVL_140028000	PVP01_1425900	PY17X_1425100
OG0001415	1221	GTR+F+I+G4	14	PUB domain-containing protein, putative	PF3D7_0813500	VWU_48906	PADL01_0812700	PBANKA_1424000	PBILCG01_0819000	PBLACG01_0813400	PCHAS_1425800	PCOAH_00039860	PcyM_1428000	AK88_04885	PGSY75_0813500	PGAL8A_00522500	Pgonderi_14.g5174	C922_00637	PKNH_1426900	PmUG01_14042700	Pml_80776	PocGH01_14034000	Pow_82418	PPRFG01_0815000	PRCDC_0812900	PRELSG_1424000	YYE_01085	PVL_000149700	PVP01_1426800	PY17X_1426000
OG0001416	690	TIM3+F+I+G4	8	translation initiation factor SUI1, putative	PF3D7_0813600	VWU_48907	PADL01_0812800	PBANKA_1423900	PBILCG01_0819100	PBLACG01_0813500	PCHAS_1425700	PCOAH_00039850	PcyM_1427900	AK88_04887	PGSY75_0813600	PGAL8A_00522400	Pgonderi_14.g5175	C922_00635	PKNH_1426700	PmUG01_14042600	Pml_80775	PocGH01_14033900	Pow_82417	PPRFG01_0815100	PRCDC_0813000	PRELSG_1423900	YYE_01086	PVL_000149800	PVP01_1426700	PY17X_1425900
OG0001417	2886	GTR+F+I+G4	8	ABC transporter F family member 1	PF3D7_0813700	VWU_48908	PADL01_0812900	PBANKA_1423800	PBILCG01_0819200	PBLACG01_0813600	PCHAS_1425600	PCOAH_00039840	PcyM_1427800	AK88_04888	PGSY75_0813700	PGAL8A_00522300	Pgonderi_14.g5176	C922_00634	PKNH_1426600	PmUG01_14042500	Pml_80774	PocGH01_14033800	Pow_82416	PPRFG01_0815200	PRCDC_0813100	PRELSG_1423800	YYE_01087	PVL_000149900	PVP01_1426600	PY17X_1425800
OG0001418	1176	TIM3+F+I+G4	14	PIMMS22 protein, putative	PF3D7_0814600	VWU_48911	PADL01_0813800	PBANKA_1422900	PBILCG01_0819800	PBLACG01_0814500	PCHAS_1424700	PCOAH_00039740	PcyM_1426900	AK88_04756	PGSY75_0814600	PGAL8A_00521400	Pgonderi_14.g4939	C922_00625	PKNH_1425600	PmUG01_14041600	Pml_80766	PocGH01_14032900	Pow_82407	PPRFG01_0816100	PRCDC_0814000	PRELSG_1422900	YYE_01096	PVL_140027800	PVP01_1425700	PY17X_1424900
OG0001419	1800	GTR+F+I+G4	10	cytoplasmic dynein intermediate chain, putative	PF3D7_1020300	VWU_48912	PADL01_1018700	PBANKA_0504500	PBILCG01_1019300	PBLACG01_1018800	PCHAS_0504600	PCOAH_00014990	PcyM_0606500	AK88_03868	PGSY75_1020300	PGAL8A_00479500	Pgonderi_6.g1360	C922_05019	PKNH_0604500	PmUG01_06011700	Pml_70695	PocGH01_06013400	Pow_76036	PPRFG01_1021400	PRCDC_1019700	PRELSG_0603900	YYE_03778	PVL_000132900	PVP01_0605500	PY17X_0505600
OG0001420	1296	GTR+F+I+G4	20	rRNA (cytosine-C(5))-methyltransferase, putative	PF3D7_1020400	VWU_48913	PADL01_1018800	PBANKA_0504600	PBILCG01_1019400	PBLACG01_1018900	PCHAS_0504700	PCOAH_00014980	PcyM_0606600	AK88_03869	PGSY75_1020400	PGAL8A_00479600	Pgonderi_6.g1359	C922_05020	PKNH_0604600	PmUG01_06011800	Pml_70696	PocGH01_06013500	Pow_76037	PPRFG01_1021500	PRCDC_1019800	PRELSG_0604000	YYE_03779	PVL_000133000	PVP01_0605600	PY17X_0505700
OG0001421	1017	GTR+F+I+G4	16	ribosomal silencing factor RsfS, putative	PF3D7_1020500	VWU_48914	PADL01_1018900	PBANKA_0504700	PBILCG01_1019500	PBLACG01_1019000	PCHAS_0504800	PCOAH_00014970	PcyM_0606700	AK88_03870	PGSY75_1020500	PGAL8A_00479700	Pgonderi_6.g1358	C922_05021	PKNH_0604700	PmUG01_06011900	Pml_70697	PocGH01_06013600	Pow_76038	PPRFG01_1021600	PRCDC_1019900	PRELSG_0604100	YYE_03780	PVL_000133100	PVP01_0605700	PY17X_0505800
OG0001422	3405	GTR+F+I+G4	8	conserved Plasmodium membrane protein, unknown function	PF3D7_1020600	VWU_48915	PADL01_1019000	PBANKA_0504800	PBILCG01_1019600	PBLACG01_1019100	PCHAS_0504900	PCOAH_00014960	PcyM_0606800	AK88_03871	PGSY75_1020600	PGAL8A_00479800	Pgonderi_6.g1357	C922_05022	PKNH_0604800	PmUG01_06012000	Pml_70698	PocGH01_06013700	Pow_76039	PPRFG01_1021700	PRCDC_1020000	PRELSG_0604200	YYE_03781	PVL_000133200	PVP01_0605800	PY17X_0505900
OG0001423	180	GTR+F+I+G4	10	N-acetyltransferase, GNAT family, putative	PF3D7_1020700	VWU_48916	PADL01_1019100	PBANKA_0504900	PBILCG01_1019700	PBLACG01_1019200	PCHAS_0505000	PCOAH_00014950	PcyM_0607000	AK88_03872	PGSY75_1020700	PGAL8A_00479900	Pgonderi_6.g1356	C922_05023	PKNH_0604900	PmUG01_06012100	Pml_70699	PocGH01_06013800	Pow_76040	PPRFG01_1021800	PRCDC_1020100	PRELSG_0604300	YYE_03782	PVL_000133300	PVP01_0605900	PY17X_0506000
OG0001424	543	TIM3+F+I+G4	16	ADP-ribosylation factor 1	PF3D7_1020900	VWU_48918	PADL01_1019300	PBANKA_0505100	PBILCG01_1019900	PBLACG01_1019400	PCHAS_0505200	PCOAH_00014910	PcyM_0607300	AK88_03874	PGSY75_1020900	PGAL8A_00480100	Pgonderi_6.g1354	C922_05025	PKNH_0605200	PmUG01_06012300	Pml_70701	PocGH01_06014000	Pow_76042	PPRFG01_1022000	PRCDC_1020300	PRELSG_0604500	YYE_03784	PVL_000214400	PVP01_0606100	PY17X_0506200
OG0001425	717	TIM3+F+I+G4	14	conserved Plasmodium protein, unknown function	PF3D7_0814700	VWU_48919	PADL01_0813900	PBANKA_1422800	PBILCG01_0819900	PBLACG01_0814600	PCHAS_1424600	PCOAH_00039730	PcyM_1426800	AK88_04757	PGSY75_0814700	PGAL8A_00521300	Pgonderi_14.g4940	C922_00624	PKNH_1425500	PmUG01_14041500	Pml_80765	PocGH01_14032800	Pow_82406	PPRFG01_0816200	PRCDC_0814100	PRELSG_1422800	YYE_01097	PVL_140027700	PVP01_1425600	PY17X_1424800
OG0001426	2118	GTR+F+I+G4	8	heptatricopeptide repeat and RAP domain-containing protein, putative	PF3D7_0815100	VWU_48920	PADL01_0814300	PBANKA_1422500	PBILCG01_0820300	PBLACG01_0815000	PCHAS_1424300	PCOAH_00039700	PcyM_1426500	AK88_04760	PGSY75_0815100	PGAL8A_00520900	Pgonderi_14.g4943	C922_00621	PKNH_1425200	PmUG01_14041200	Pml_80762	PocGH01_14032500	Pow_82403	PPRFG01_0816600	PRCDC_0814400	PRELSG_1422400	YYE_01100	PVL_140027400	PVP01_1425300	PY17X_1424500
OG0001427	567	TVM+F+G4	40	selenoprotein	PF3D7_0815000	VWU_48921	PADL01_0814200	PBANKA_1422600	PBILCG01_0820200	PBLACG01_0814900	PCHAS_1424400	PCOAH_00039710	PcyM_1426600	AK88_04759	PGSY75_0815000	PGAL8A_00521000	Pgonderi_14.g4942	C922_00622	PKNH_1425300	PmUG01_14041300	Pml_80763	PocGH01_14032600	Pow_82404	PPRFG01_0816500	PRCDC_0814300	PRELSG_1422500	YYE_01099	PVL_140027500	PVP01_1425400	PY17X_1424600
OG0001428	591	TIM+F+I+G4	22	superoxide dismutase [Fe]	PF3D7_0814900	VWU_48922	PADL01_0814000	PBANKA_1422700	PBILCG01_0820000	PBLACG01_0814700	PCHAS_1424500	PCOAH_00039720	PcyM_1426700	AK88_04758	PGSY75_0814900	PGAL8A_00521100	Pgonderi_14.g4941	C922_00623	PKNH_1425400	PmUG01_14041400	Pml_80764	PocGH01_14032700	Pow_82405	PPRFG01_0816300	PRCDC_0814200	PRELSG_1422600	YYE_01098	PVL_140027600	PVP01_1425500	PY17X_1424700
OG0001429	2631	GTR+F+I+G4	16	importin subunit beta, putative	PF3D7_0815200	VWU_48923	PADL01_0814400	PBANKA_1422400	PBILCG01_0820400	PBLACG01_0815100	PCHAS_1424200	PCOAH_00039690	PcyM_1426400	AK88_04761	PGSY75_0815200	PGAL8A_00520800	Pgonderi_14.g4944	C922_00620	PKNH_1425100	PmUG01_14041100	Pml_80761	PocGH01_14032400	Pow_82402	PPRFG01_0816700	PRCDC_0814500	PRELSG_1422300	YYE_01101	PVL_140027300	PVP01_1425200	PY17X_1424400
OG0001430	2451	GTR+F+I+G4	16	FAD-dependent monooxygenase, putative	PF3D7_0815300	VWU_48924	PADL01_0814500	PBANKA_1422300	PBILCG01_0820500	PBLACG01_0815200	PCHAS_1424100	PCOAH_00039680	PcyM_1426200	AK88_04762	PGSY75_0815300	PGAL8A_00520700	Pgonderi_14.g4945	C922_00619	PKNH_1425000	PmUG01_14041000	Pml_80760	PocGH01_14032300	Pow_82399	PPRFG01_0816800	PRCDC_0814600	PRELSG_1422200	YYE_01102	PVL_140027200	PVP01_1425100	PY17X_1424300
OG0001431	1056	GTR+F+I+G4	14	MEI2-like RNA-binding protein	PF3D7_0623400	VWU_48925	PADL01_0621500	PBANKA_1122300	PBILCG01_0623700	PBLACG01_0622800	PCHAS_1121800	PCOAH_00034480	PcyM_1126800	AK88_02259	PGSY75_0623400	PGAL8A_00151900	Pgonderi_11.g3443	C922_00946	PKNH_1126800	PmUG01_11040200	Pml_79691	PocGH01_11033900	Pow_77694	PPRFG01_0622000	PRCDC_0621800	PRELSG_1124900	YYE_02484	PVL_110024700	PVP01_1126100	PY17X_1123700
OG0001432	489	TIM3+F+I+G4	10	EGF-like membrane protein, putative	PF3D7_0623300	VWU_48926	PADL01_0621400	PBANKA_1122200	PBILCG01_0623600	PBLACG01_0622700	PCHAS_1121700	PCOAH_00034490	PcyM_1127000	AK88_02258	PGSY75_0623300	PGAL8A_00151800	Pgonderi_11.g3442	C922_00945	PKNH_1126900	PmUG01_11040300	Pml_79692	PocGH01_11034000	Pow_73332	PPRFG01_0621900	PRCDC_0621700	PRELSG_1125000	YYE_02485	PVL_110024800	PVP01_1126200	PY17X_1123600
OG0001433	1038	GTR+F+I+G4	16	ferredoxin--NADP reductase	PF3D7_0623200	VWU_48927	PADL01_0621300	PBANKA_1122100	PBILCG01_0623500	PBLACG01_0622600	PCHAS_1121600	PCOAH_00034500	PcyM_1127100	AK88_02257	PGSY75_0623200	PGAL8A_00151700	Pgonderi_11.g3441	C922_00944	PKNH_1127000	PmUG01_11040400	Pml_79693	PocGH01_11034100	Pow_77695	PPRFG01_0621800	PRCDC_0621600	PRELSG_1125100	YYE_02486	PVL_110024900	PVP01_1126300	PY17X_1123500
OG0001434	1122	TPM3+F+I+G4	8	drug/metabolite transporter DMT1, putative	PF3D7_0715800	VWU_48929	PADL01_0713800	PBANKA_1422100	PBILCG01_0811100	PBLACG01_0713000	PCHAS_1423900	PCOAH_00039660	PcyM_1426000	AK88_04764	PGSY75_0715800	PGAL8A_00520500	Pgonderi_14.g4947	C922_00617	PKNH_1424800	PmUG01_14040800	Pml_80758	PocGH01_14032100	Pow_82397	PPRFG01_0715000	PRCDC_0713100	PRELSG_1422000	YYE_01104	PVL_140027000	PVP01_1424900	PY17X_1424100
OG0001435	2235	GTR+F+I+G4	18	conserved Plasmodium protein, unknown function	PF3D7_0715200	VWU_48934	PADL01_0713200	PBANKA_1421500	PBILCG01_0811700	PBLACG01_0712400	PCHAS_1423300	PCOAH_00039600	PcyM_1425400	AK88_04769	PGSY75_0715200	PGAL8A_00519900	Pgonderi_14.g4951	C922_00611	PKNH_1424200	PmUG01_14040200	Pml_80752	PocGH01_14031500	Pow_82391	PPRFG01_0714300	PRCDC_0712500	PRELSG_1421400	YYE_01110	PVL_140026400	PVP01_1424300	PY17X_1423500
OG0001436	189	TIM3+F+G4	22	C-Myc-binding protein, putative	PF3D7_0715100	VWU_48935	PADL01_0713100	PBANKA_1421400	PBILCG01_0811800	PBLACG01_0712300	PCHAS_1423200	PCOAH_00039590	PcyM_1425300	AK88_04770	PGSY75_0715100	PGAL8A_00519800	Pgonderi_14.g4952	C922_00610	PKNH_1424100	PmUG01_14040100	Pml_80751	PocGH01_14031400	Pow_82390	PPRFG01_0714200	PRCDC_0712400	PRELSG_1421300	YYE_01111	PVL_140026300	PVP01_1424200	PY17X_1423400
OG0001437	1035	GTR+F+I+G4	14	conserved protein, unknown function	PF3D7_0714600	VWU_48937	PADL01_0712600	PBANKA_1421200	PBILCG01_0812300	PBLACG01_0711800	PCHAS_1423000	PCOAH_00039530	PcyM_1424800	AK88_04775	PGSY75_0714600	PGAL8A_00519300	Pgonderi_14.g4954	C922_00605	PKNH_1423500	PmUG01_14039600	Pml_80749	PocGH01_14030900	Pow_82389	PPRFG01_0714000	PRCDC_0711900	PRELSG_1420800	YYE_01116	PVL_140025800	PVP01_1423700	PY17X_1422900
OG0001438	1500	TIM3+F+I+G4	10	WD repeat-containing protein, putative	PF3D7_1224400	VWU_48941	PADL01_1225000	PBANKA_1439300	PBILCG01_1224400	PBLACG01_1223800	PCHAS_1441300	PCOAH_00054530	PcyM_1444800	AK88_02289	PGSY75_1224400	PGAL8A_00125500	Pgonderi_14.g5459	C922_00788	PKNH_1443700	PmUG01_14058700	Pml_80921	PocGH01_14050100	Pow_82574	PPRFG01_1230400	PRCDC_1223700	PRELSG_1440000	YYE_00935	PVL_140040300	PVP01_1442600	PY17X_1441800
OG0001439	753	TIM3+F+I+G4	12	histone chaperone ASF1	PF3D7_1224500	VWU_48942	PADL01_1225100	PBANKA_1439400	PBILCG01_1224500	PBLACG01_1223900	PCHAS_1441400	PCOAH_00054520	PcyM_1444900	AK88_02290	PGSY75_1224500	PGAL8A_00125600	Pgonderi_14.g5458	C922_00789	PKNH_1443800	PmUG01_14058800	Pml_80922	PocGH01_14050200	Pow_82575	PPRFG01_1230300	PRCDC_1223800	PRELSG_1440100	YYE_00934	PVL_140040400	PVP01_1442700	PY17X_1441900
OG0001440	2307	GTR+F+I+G4	8	conserved Plasmodium protein, unknown function	PF3D7_1224700	VWU_48944	PADL01_1225300	PBANKA_1439600	PBILCG01_1224700	PBLACG01_1224100	PCHAS_1441600	PCOAH_00054500	PcyM_1445200	AK88_02293	PGSY75_1224700	PGAL8A_00125800	Pgonderi_14.g5456	C922_00791	PKNH_1444000	PmUG01_14059000	Pml_80924	PocGH01_14050400	Pow_82577	PPRFG01_1230100	PRCDC_1224000	PRELSG_1440300	YYE_00932	PVL_140040600	PVP01_1442900	PY17X_1442100
OG0001441	864	TIM3+F+I+G4	18	conserved protein, unknown function	PF3D7_1224800	VWU_48945	PADL01_1225400	PBANKA_1439700	PBILCG01_1224800	PBLACG01_1224200	PCHAS_1441700	PCOAH_00054490	PcyM_1445300	AK88_02294	PGSY75_1224800	PGAL8A_00125900	Pgonderi_14.g5455	C922_00792	PKNH_1444100	PmUG01_14059100	Pml_80925	PocGH01_14050500	Pow_82578	PPRFG01_1230000	PRCDC_1224100	PRELSG_1440400	YYE_00931	PVL_140040700	PVP01_1443000	PY17X_1442200
OG0001442	1323	GTR+F+I+G4	12	DNA-binding protein, putative	PF3D7_1225200	VWU_48948	PADL01_1225800	PBANKA_1440100	PBILCG01_1225200	PBLACG01_1224600	PCHAS_1442100	PCOAH_00054310	PcyM_1446000	AK88_02298	PGSY75_1225200	PGAL8A_00126300	Pgonderi_14.g5451	C922_00796	PKNH_1444600	PmUG01_14059500	Pml_80929	PocGH01_14050900	Pow_82582	PPRFG01_1229600	PRCDC_1224500	PRELSG_1440800	YYE_00928	PVL_140041100	PVP01_1443400	PY17X_1442600
OG0001443	834	TVM+F+I+G4	16	conserved Plasmodium protein, unknown function	PF3D7_1360300	VWU_48949	PADL01_1359300	PBANKA_1136500	PBILCG01_1359400	PBLACG01_1357700	PCHAS_1136000	PCOAH_00032930	PcyM_1111300	AK88_03087	PGSY75_1360300	PGAL8A_00166800	Pgonderi_11.g3319	C922_01091	PKNH_1111000	PmUG01_11025700	Pml_79550	PocGH01_11020200	Pow_77553	PPRFG01_1362100	PRCDC_1359200	PRELSG_1110300	YYE_02341	PVL_110013600	PVP01_1111600	PY17X_1138000
OG0001444	1149	GTR+F+I+G4	8	E3 SUMO-protein ligase PIAS, putative	PF3D7_1360700	VWU_48952	PADL01_1359600	PBANKA_1136900	PBILCG01_1359700	PBLACG01_1358000	PCHAS_1136400	PCOAH_00032870	PcyM_1110800	AK88_03089	PGSY75_1360700	PGAL8A_00167100	Pgonderi_11.g3322	C922_01095	PKNH_1110700	PmUG01_11025400	Pml_79547	PocGH01_11019900	Pow_77550	PPRFG01_1362400	PRCDC_1359600	PRELSG_1110000	YYE_02338	PVL_110013300	PVP01_1111300	PY17X_1138300
OG0001445	978	GTR+F+I+G4	10	CCR4 domain-containing protein 2, putative	PF3D7_1363500	VWU_48953	PADL01_1362400	PBANKA_1139500	PBILCG01_1362500	PBLACG01_1360900	PCHAS_1139000	PCOAH_00032580	PcyM_1107900	AK88_02363	PGSY75_1363500	PGAL8A_00169900	Pgonderi_11.g3182	C922_01123	PKNH_1107800	PmUG01_11022600	Pml_79520	PocGH01_11017100	Pow_77522	PPRFG01_1365200	PRCDC_1362400	PRELSG_1107100	YYE_02313	PVL_110010500	PVP01_1108500	PY17X_1140900
OG0001446	516	TVM+F+I+G4	16	conserved Plasmodium protein, unknown function	PF3D7_1363600	VWU_48954	PADL01_1362500	PBANKA_1139600	PBILCG01_1362600	PBLACG01_1361000	PCHAS_1139100	PCOAH_00032570	PcyM_1107800	AK88_02364	PGSY75_1363600	PGAL8A_00170100	Pgonderi_11.g3183	C922_01124	PKNH_1107700	PmUG01_11022500	Pml_79519	PocGH01_11017000	Pow_77521	PPRFG01_1365300	PRCDC_1362500	PRELSG_1106900	YYE_02312	PVL_110010400	PVP01_1108400	PY17X_1141000
OG0001447	1785	GTR+F+I+G4	14	protein AMR1	PF3D7_1363700	VWU_48955	PADL01_1362600	PBANKA_1139700	PBILCG01_1362700	PBLACG01_1361100	PCHAS_1139200	PCOAH_00032560	PcyM_1107700	AK88_02365	PGSY75_1363700	PGAL8A_00170200	Pgonderi_11.g3184	C922_01125	PKNH_1107600	PmUG01_11022400	Pml_79518	PocGH01_11016900	Pow_77520	PPRFG01_1365400	PRCDC_1362600	PRELSG_1106800	YYE_02311	PVL_110010300	PVP01_1108300	PY17X_1141100
OG0001449	726	TIM3+F+I+G4	20	ribosomal RNA methyltransferase, putative	PF3D7_1309600	VWU_48960	PADL01_1308500	PBANKA_1408100	PBILCG01_1310000	PBLACG01_1307800	PCHAS_1410000	PCOAH_00038180	PcyM_1411200	AK88_00223	PGSY75_1309600	PGAL8A_00505700	Pgonderi_14.g4921	C922_00471	PKNH_1410000	PmUG01_14026300	Pml_80625	PocGH01_14017700	Pow_82262	PPRFG01_1311500	PRCDC_1308600	PRELSG_1407400	YYE_01249	PVL_140013800	PVP01_1410600	PY17X_1409900
OG0001450	3735	GTR+F+I+G4	10	vacuolar protein sorting-associated protein 18, putative	PF3D7_1309700	VWU_48961	PADL01_1308600	PBANKA_1408200	PBILCG01_1310100	PBLACG01_1307900	PCHAS_1410100	PCOAH_00038190	PcyM_1411300	AK88_00222	PGSY75_1309700	PGAL8A_00505800	Pgonderi_14.g4922	C922_00472	PKNH_1410100	PmUG01_14026400	Pml_80626	PocGH01_14017800	Pow_82263	PPRFG01_1311600	PRCDC_1308700	PRELSG_1407500	YYE_01248	PVL_140013900	PVP01_1410700	PY17X_1410000
OG0001451	570	TIM3+F+I+G4	14	homeobox domain-containing protein, putative	PF3D7_1309800	VWU_48962	PADL01_1308700	PBANKA_1408300	PBILCG01_1310200	PBLACG01_1308000	PCHAS_1410200	PCOAH_00038200	PcyM_1411400	AK88_00221	PGSY75_1309800	PGAL8A_00505900	Pgonderi_14.g4923	C922_00473	PKNH_1410200	PmUG01_14026500	Pml_80627	PocGH01_14017900	Pow_82264	PPRFG01_1311700	PRCDC_1308800	PRELSG_1407600	YYE_01247	PVL_140014000	PVP01_1410800	PY17X_1410100
OG0001452	411	GTR+F+I+G4	16	succinate dehydrogenase assembly factor 2, putative	PF3D7_1309900	VWU_48963	PADL01_1308800	PBANKA_1408400	PBILCG01_1310300	PBLACG01_1308100	PCHAS_1410300	PCOAH_00038210	PcyM_1411500	AK88_00220	PGSY75_1309900	PGAL8A_00506000	Pgonderi_14.g4924	C922_00474	PKNH_1410300	PmUG01_14026600	Pml_80628	PocGH01_14018000	Pow_82265	PPRFG01_1311800	PRCDC_1308900	PRELSG_1407700	YYE_01246	PVL_140014100	PVP01_1410900	PY17X_1410200
OG0001453	702	GTR+F+I+G4	16	ATP synthase subunit O, mitochondrial, putative	PF3D7_1310000	VWU_48964	PADL01_1308900	PBANKA_1408500	PBILCG01_1310400	PBLACG01_1308200	PCHAS_1410400	PCOAH_00038220	PcyM_1411600	AK88_00219	PGSY75_1310000	PGAL8A_00506100	Pgonderi_14.g4925	C922_00475	PKNH_1410400	PmUG01_14026700	Pml_80629	PocGH01_14018100	Pow_82266	PPRFG01_1311900	PRCDC_1309000	PRELSG_1407800	YYE_01245	PVL_140014200	PVP01_1411000	PY17X_1410300
OG0001454	2550	TVM+F+I+G4	12	conserved Plasmodium protein, unknown function	PF3D7_1310100	VWU_48965	PADL01_1309000	PBANKA_1408600	PBILCG01_1310500	PBLACG01_1308300	PCHAS_1410500	PCOAH_00038230	PcyM_1411700	AK88_00218	PGSY75_1310100	PGAL8A_00506200	Pgonderi_14.g4926	C922_00476	PKNH_1410500	PmUG01_14026800	Pml_80630	PocGH01_14018200	Pow_82267	PPRFG01_1312000	PRCDC_1309100	PRELSG_1407900	YYE_01244	PVL_140014300	PVP01_1411100	PY17X_1410400
OG0001455	621	TIM3+F+G4	16	zinc finger protein, putative	PF3D7_1310300	VWU_48967	PADL01_1309200	PBANKA_1408800	PBILCG01_1310700	PBLACG01_1308500	PCHAS_1410700	PCOAH_00038250	PcyM_1411900	AK88_00216	PGSY75_1310300	PGAL8A_00506500	Pgonderi_14.g4927	C922_00478	PKNH_1410700	PmUG01_14027000	Pml_80632	PocGH01_14018400	Pow_82269	PPRFG01_1312200	PRCDC_1309300	PRELSG_1408200	YYE_01242	PVL_140014500	PVP01_1411300	PY17X_1410600
OG0001456	1638	GTR+F+I+G4	12	conserved Plasmodium protein, unknown function	PF3D7_1310400	VWU_48968	PADL01_1309300	PBANKA_1408900	PBILCG01_1310800	PBLACG01_1308600	PCHAS_1410800	PCOAH_00038260	PcyM_1412000	AK88_00215	PGSY75_1310400	PGAL8A_00506600	Pgonderi_14.g4928	C922_00479	PKNH_1410800	PmUG01_14027100	Pml_80633	PocGH01_14018500	Pow_82270	PPRFG01_1312300	PRCDC_1309400	PRELSG_1408300	YYE_01241	PVL_140014600	PVP01_1411400	PY17X_1410700
OG0001457	1335	GTR+F+I+G4	12	conserved Plasmodium protein, unknown function	PF3D7_0924100	VWU_48969	PADL01_0923100	PBANKA_0825000	PBILCG01_0925300	PBLACG01_0923900	PCHAS_0825300	PCOAH_00016790	PcyM_0723200	AK88_02908	PGSY75_0924100	PGAL8A_00437000	Pgonderi_7.g1694	C922_01676	PKNH_0722100	PmUG01_07035600	Pml_71014	PocGH01_07031500	Pow_76435	PPRFG01_0922900	PRCDC_0922100	PRELSG_0721700	YYE_03375	PVL_000187400	PVP01_0722600	PY17X_0828300
OG0001459	813	TIM3+F+I+G4	12	conserved protein, unknown function	PF3D7_0923700	VWU_48973	PADL01_0922700	PBANKA_0824600	PBILCG01_0924900	PBLACG01_0923400	PCHAS_0824900	PCOAH_00016830	PcyM_0722600	AK88_02912	PGSY75_0923700	PGAL8A_00436600	Pgonderi_7.g1690	C922_01672	PKNH_0721700	PmUG01_07035200	Pml_71010	PocGH01_07031100	Pow_76431	PPRFG01_0922500	PRCDC_0921700	PRELSG_0721300	YYE_03371	PVL_070021500	PVP01_0722200	PY17X_0827900
OG0001460	957	TVM+F+I+G4	10	lipoate-protein ligase 2	PF3D7_0923600	VWU_48974	PADL01_0922600	PBANKA_0824500	PBILCG01_0924800	PBLACG01_0923300	PCHAS_0824800	PCOAH_00016840	PcyM_0722500	AK88_02913	PGSY75_0923600	PGAL8A_00436500	Pgonderi_7.g1688	C922_01671	PKNH_0721600	PmUG01_07035100	Pml_71009	PocGH01_07031000	Pow_76430	PPRFG01_0922400	PRCDC_0921600	PRELSG_0721200	YYE_03370	PVL_070021400	PVP01_0722100	PY17X_0827800
OG0001461	2100	GTR+F+I+G4	6	aminomethyltransferase, putative	PF3D7_1344000	VWU_48979	PADL01_1343100	PBANKA_1357000	PBILCG01_1344200	PBLACG01_1341600	PCHAS_1361600	PCOAH_00041490	PcyM_1212500	AK88_04443	PGSY75_1344000	PGAL8A_00255100	Pgonderi_12.g3693	C922_01926	PKNH_1257400	PmUG01_12020900	Pml_79987	PocGH01_12019100	Pow_77997	PPRFG01_1345900	PRCDC_1343000	PRELSG_1253900	YYE_00588	PVL_120012700	PVP01_1210800	PY17X_1362700
OG0001462	2589	GTR+F+I+G4	12	endoplasmic reticulum chaperone GRP170	PF3D7_1344200	VWU_48981	PADL01_1343300	PBANKA_1357200	PBILCG01_1344400	PBLACG01_1341800	PCHAS_1361800	PCOAH_00041470	PcyM_1212300	AK88_04445	PGSY75_1344200	PGAL8A_00255300	Pgonderi_12.g3695	C922_01928	PKNH_1257200	PmUG01_12020700	Pml_79985	PocGH01_12018900	Pow_77995	PPRFG01_1346100	PRCDC_1343200	PRELSG_1253700	YYE_00590	PVL_120012500	PVP01_1210600	PY17X_1362900
OG0001463	1308	GTR+F+I+G4	10	coronin	PF3D7_1251200	VWU_48984	PADL01_1251400	PBANKA_1464100	PBILCG01_1250600	PBLACG01_1251100	PCHAS_1466400	PCOAH_00051520	PcyM_1475300	AK88_02741	PGSY75_1251200	PGAL8A_00472200	Pgonderi_14.g5203	C922_04989	PKNH_1471200	PmUG01_14084400	Pml_81180	PocGH01_14075700	Pow_82828	PPRFG01_1204200	PRCDC_1250600	PRELSG_1466600	YYE_00690	PVL_140052600	PVP01_1468300	PY17X_1466700
OG0001464	273	GTR+F+I+G4	18	thymidylate kinase	PF3D7_1251300	VWU_48985	PADL01_1251500	PBANKA_1464200	PBILCG01_1250700	PBLACG01_1251200	PCHAS_1466500	PCOAH_00051510	PcyM_1475400	AK88_02740	PGSY75_1251300	PGAL8A_00472300	Pgonderi_14.g5202	C922_04990	PKNH_1471300	PmUG01_14084500	Pml_81181	PocGH01_14075800	Pow_82829	PPRFG01_1204100	PRCDC_1250700	PRELSG_1466700	YYE_00689	PVL_140052700	PVP01_1468400	PY17X_1466800
OG0001465	1692	GTR+F+I+G4	16	ATP-dependent RNA helicase DRS1, putative	PF3D7_1251500	VWU_48987	PADL01_1251700	PBANKA_1464500	PBILCG01_1250900	PBLACG01_1251400	PCHAS_1466700	PCOAH_00051490	PcyM_1475600	AK88_02738	PGSY75_1251500	PGAL8A_00472500	Pgonderi_14.g5200	C922_04992	PKNH_1471500	PmUG01_14084700	Pml_81183	PocGH01_14076000	Pow_82831	PPRFG01_1203900	PRCDC_1250900	PRELSG_1466900	YYE_00687	PVL_140052900	PVP01_1468600	PY17X_1467000
OG0001466	777	GTR+F+I+G4	12	conserved Plasmodium protein, unknown function	PF3D7_1251800	VWU_48990	PADL01_1252000	PBANKA_1464800	PBILCG01_1251200	PBLACG01_1251700	PCHAS_1467000	PCOAH_00051460	PcyM_1475900	AK88_02735	PGSY75_1251800	PGAL8A_00472800	Pgonderi_14.g5197	C922_04995	PKNH_1471800	PmUG01_14085000	Pml_81186	PocGH01_14076300	Pow_82834	PPRFG01_1203600	PRCDC_1251200	PRELSG_1467200	YYE_00684	PVL_140053200	PVP01_1468900	PY17X_1467300
OG0001467	546	TIM3+F+I+G4	14	OPA3-like protein, putative	PF3D7_1459300	VWU_48992	PADL01_1459300	PBANKA_1322900	PBILCG01_1459200	PBLACG01_1458800	PCHAS_1326200	PCOAH_00045220	PcyM_1254100	AK88_01903	PGSY75_1459300	PGAL8A_00218600	Pgonderi_12.g4051	C922_00191	PKNH_1222500	PmUG01_12057600	Pml_80344	PocGH01_12055500	Pow_78341	PPRFG01_1460000	PRCDC_1458600	PRELSG_1221600	YYE_00231	PVL_000053800	PVP01_1247600	PY17X_1326700
OG0001468	999	GTR+F+I+G4	16	conserved protein, unknown function	PF3D7_1459400	VWU_48993	PADL01_1459400	PBANKA_1323000	PBILCG01_1459300	PBLACG01_1458900	PCHAS_1326300	PCOAH_00045210	PcyM_1254000	AK88_01904	PGSY75_1459400	PGAL8A_00218700	Pgonderi_12.g4050	C922_00190	PKNH_1222400	PmUG01_12057500	Pml_80343	PocGH01_12055400	Pow_78340	PPRFG01_1460100	PRCDC_1458700	PRELSG_1221500	YYE_00232	PVL_000008600	PVP01_1247500	PY17X_1326800
OG0001469	2037	TVM+F+I+G4	14	conserved Plasmodium protein, unknown function	PF3D7_1459500	VWU_48994	PADL01_1459500	PBANKA_1323100	PBILCG01_1459400	PBLACG01_1459000	PCHAS_1326400	PCOAH_00045200	PcyM_1253900	AK88_01905	PGSY75_1459500	PGAL8A_00218800	Pgonderi_12.g4049	C922_00189	PKNH_1222300	PmUG01_12057400	Pml_80342	PocGH01_12055300	Pow_78339	PPRFG01_1460200	PRCDC_1458800	PRELSG_1221400	YYE_00233	PVL_000008500	PVP01_1247400	PY17X_1326900
OG0001470	441	TPM3+F+I+G4	18	bax inhibitor 1, putative	PF3D7_1459800	VWU_48997	PADL01_1459800	PBANKA_1323400	PBILCG01_1459700	PBLACG01_1459300	PCHAS_1326700	PCOAH_00045170	PcyM_1253600	AK88_01908	PGSY75_1459800	PGAL8A_00219100	Pgonderi_12.g4046	C922_00186	PKNH_1222000	PmUG01_12057100	Pml_80339	PocGH01_12055000	Pow_78336	PPRFG01_1460500	PRCDC_1459100	PRELSG_1221100	YYE_00236	PVL_000062700	PVP01_1247100	PY17X_1327200
OG0001471	6246	GTR+F+I+G4	8	HECT-type E3 ubiquitin ligase UT	PF3D7_0704600	VWU_49002	PADL01_0703300	PBANKA_0802300	PBILCG01_0703800	PBLACG01_0703700	PCHAS_0802600	PCOAH_00000390	PcyM_0105000	AK88_00968	PGSY75_0704600	PGAL8A_00044700	Pgonderi_1.g27	C922_03016	PKNH_0103100	PmUG01_01016100	Pml_74681	PocGH01_01012400	Pow_75117	PPRFG01_0704100	PRCDC_0702800	PRELSG_0102500	YYE_01822	PVL_010007300	PVP01_0104800	PY17X_0805000
OG0001472	669	TIM3+F+I+G4	14	cyclin	PF3D7_1304700	VWU_49003	PADL01_1303500	PBANKA_1403200	PBILCG01_1305000	PBLACG01_1302800	PCHAS_1405100	PCOAH_00037690	PcyM_1406200	AK88_00275	PGSY75_1304700	PGAL8A_00500700	Pgonderi_14.g4874	C922_04632	PKNH_1404900	PmUG01_14021300	Pml_80578	PocGH01_14012700	Pow_82213	PPRFG01_1306500	PRCDC_1303700	PRELSG_1402400	YYE_01296	PVL_140009900	PVP01_1405600	PY17X_1404800
OG0001473	3339	GTR+F+I+G4	12	MCL1 domain-containing protein, putative	PF3D7_1305000	VWU_49005	PADL01_1303800	PBANKA_1403500	PBILCG01_1305300	PBLACG01_1303100	PCHAS_1405400	PCOAH_00037730	PcyM_1406500	AK88_00272	PGSY75_1305000	PGAL8A_00501100	Pgonderi_14.g4878	C922_04635	PKNH_1405200	PmUG01_14021700	Pml_80580	PocGH01_14013100	Pow_82216	PPRFG01_1306800	PRCDC_1304000	PRELSG_1402800	YYE_01293	PVL_140010200	PVP01_1405900	PY17X_1405200
OG0001474	1050	GTR+F+I+G4	20	protein AMR3	PF3D7_1305100	VWU_49006	PADL01_1303900	PBANKA_1403600	PBILCG01_1305400	PBLACG01_1303200	PCHAS_1405500	PCOAH_00037740	PcyM_1406600	AK88_00271	PGSY75_1305100	PGAL8A_00501200	Pgonderi_14.g4879	C922_04636	PKNH_1405300	PmUG01_14021800	Pml_80581	PocGH01_14013200	Pow_82217	PPRFG01_1306900	PRCDC_1304100	PRELSG_1402900	YYE_01292	PVL_140010300	PVP01_1406000	PY17X_1405300
OG0001475	558	TN+F+I+G4	18	conserved protein, unknown function	PF3D7_0720600	VWU_49010	PADL01_0718600	PBANKA_0618100	PBILCG01_0714000	PBLACG01_0717600	PCHAS_0619800	PCOAH_00004550	PcyM_0320800	AK88_02485	PGSY75_0720600	PGAL8A_00083800	Pgonderi_3.g512	C922_04368	PKNH_0316000	PmUG01_03027000	Pml_70452	PocGH01_03024400	Pow_75540	PPRFG01_0719800	PRCDC_0717800	PRELSG_0202800	YYE_03677	PVL_000161900	PVP01_0316300	PY17X_0620800
OG0001476	687	GTR+F+I+G4	16	conserved protein, unknown function	PF3D7_0721100	VWU_49014	PADL01_0719100	PBANKA_0618600	PBILCG01_0714500	PBLACG01_0718100	PCHAS_0620300	PCOAH_00004510	PcyM_0321500	AK88_02481	PGSY75_0721100	PGAL8A_00084300	Pgonderi_3.g520	C922_04372	PKNH_0316500	PmUG01_03027500	Pml_70458	PocGH01_03024900	Pow_75545	PPRFG01_0720300	PRCDC_0718300	PRELSG_0202300	YYE_03682	PVL_000009300	PVP01_0316800	PY17X_0621300
OG0001477	3765	GTR+F+I+G4	12	acyl-CoA synthetase	PF3D7_0619500	VWU_49025	PADL01_0617500	PBANKA_1118700	PBILCG01_0619700	PBLACG01_0618800	PCHAS_1118200	PCOAH_00034870	PcyM_1131100	AK88_02218	PGSY75_0619500	PGAL8A_00147900	Pgonderi_11.g3408	C922_00906	PKNH_1130800	PmUG01_11044100	Pml_79725	PocGH01_11037800	Pow_77728	PPRFG01_0618000	PRCDC_0617900	PRELSG_1128900	YYE_02522	PVL_000157300	PVP01_1130000	PY17X_1119800
OG0001478	1503	TIM3+F+I+G4	12	F-box protein FBXO1, putative	PF3D7_0619700	VWU_49027	PADL01_0617700	PBANKA_1118900	PBILCG01_0619900	PBLACG01_0619000	PCHAS_1118400	PCOAH_00034850	PcyM_1130900	AK88_02220	PGSY75_0619700	PGAL8A_00148100	Pgonderi_11.g3410	C922_00908	PKNH_1130600	PmUG01_11043900	Pml_79723	PocGH01_11037600	Pow_77726	PPRFG01_0618200	PRCDC_0618100	PRELSG_1128700	YYE_02520	PVL_000157100	PVP01_1129800	PY17X_1120000
OG0001479	4488	GTR+F+I+G4	8	conserved Plasmodium membrane protein, unknown function	PF3D7_0619800	VWU_49028	PADL01_0617800	PBANKA_1119000	PBILCG01_0620000	PBLACG01_0619100	PCHAS_1118500	PCOAH_00034840	PcyM_1130800	AK88_02221	PGSY75_0619800	PGAL8A_00148200	Pgonderi_11.g3411	C922_00909	PKNH_1130500	PmUG01_11043800	Pml_79722	PocGH01_11037500	Pow_77725	PPRFG01_0618300	PRCDC_0618200	PRELSG_1128600	YYE_02519	PVL_000157000	PVP01_1129700	PY17X_1120100
OG0001480	2931	GTR+F+I+G4	10	ADP-dependent DNA helicase RecQ	PF3D7_1429900	VWU_49029	PADL01_1429900	PBANKA_1014800	PBILCG01_1430500	PBLACG01_1429300	PCHAS_1015600	PCOAH_00048430	PcyM_1322500	AK88_04197	PGSY75_1429900	PGAL8A_00301500	Pgonderi_13.g4634	C922_03065	PKNH_1328800	PmUG01_13030200	Pml_72188	PocGH01_13030300	Pow_78786	PPRFG01_1430600	PRCDC_1429200	PRELSG_1321200	YYE_01980	PVL_130015800	PVP01_1319500	PY17X_1016300
OG0001481	882	TIM3+F+I+G4	18	ribosomal protein L15, mitochondrial, putative	PF3D7_1429700	VWU_49031	PADL01_1429700	PBANKA_1015000	PBILCG01_1430300	PBLACG01_1429100	PCHAS_1015800	PCOAH_00048450	PcyM_1322700	AK88_04199	PGSY75_1429700	PGAL8A_00301300	Pgonderi_13.g4636	C922_03063	PKNH_1329000	PmUG01_13030400	Pml_72191	PocGH01_13030500	Pow_78788	PPRFG01_1430400	PRCDC_1429000	PRELSG_1321400	YYE_01982	PVL_130016000	PVP01_1319700	PY17X_1016500
OG0001482	516	TPM3+F+I+G4	16	conserved Plasmodium protein, unknown function	PF3D7_1429600	VWU_49032	PADL01_1429600	PBANKA_1015100	PBILCG01_1430200	PBLACG01_1429000	PCHAS_1015900	PCOAH_00048460	PcyM_1322800	AK88_04200	PGSY75_1429600	PGAL8A_00301200	Pgonderi_13.g4637	C922_03062	PKNH_1329100	PmUG01_13030500	Pml_72193	PocGH01_13030600	Pow_78789	PPRFG01_1430300	PRCDC_1428900	PRELSG_1321500	YYE_01983	PVL_130016100	PVP01_1319800	PY17X_1016600
OG0001483	1686	GTR+F+I+G4	8	diphthamide biosynthesis protein 2, putative	PF3D7_1429500	VWU_49033	PADL01_1429500	PBANKA_1015200	PBILCG01_1430100	PBLACG01_1428900	PCHAS_1016000	PCOAH_00048470	PcyM_1322900	AK88_04201	PGSY75_1429500	PGAL8A_00301100	Pgonderi_13.g4638	C922_03061	PKNH_1329200	PmUG01_13030600	Pml_72195	PocGH01_13030700	Pow_78790	PPRFG01_1430200	PRCDC_1428800	PRELSG_1321600	YYE_01984	PVL_130016200	PVP01_1319900	PY17X_1016700
OG0001484	1866	GTR+F+I+G4	10	CLPTM1 domain-containing protein, putative	PF3D7_1137300	VWU_49034	PADL01_1135500	PBANKA_0911400	PBILCG01_1131700	PBLACG01_1135600	PCHAS_0712700	PCOAH_00027120	PcyM_0942400	AK88_00112	PGSY75_1137300	PGAL8A_00365000	Pgonderi_9.g2623	C922_02372	PKNH_0935500	PmUG01_09046700	Pml_71472	PocGH01_09043800	Pow_77254	PPRFG01_1138000	PRCDC_1135700	PRELSG_0935000	YYE_03042	PVL_090022400	PVP01_0938300	PY17X_0912800
OG0001485	2067	TIM3+F+I+G4	8	protein phosphatase PPM2	PF3D7_1138500	VWU_49035	PADL01_1136700	PBANKA_0910200	PBILCG01_1132900	PBLACG01_1136800	PCHAS_0711500	PCOAH_00027240	PcyM_0943600	AK88_00125	PGSY75_1138500	PGAL8A_00366200	Pgonderi_9.g2632	C922_02385	PKNH_0936700	PmUG01_09047900	Pml_71479	PocGH01_09045000	Pow_77266	PPRFG01_1139200	PRCDC_1136900	PRELSG_0936200	YYE_03055	PVL_090023600	PVP01_0939500	PY17X_0911600
OG0001486	1488	GTR+F+I+G4	10	delta-aminolevulinic acid synthetase	PF3D7_1246100	VWU_49039	PADL01_1246300	PBANKA_1459200	PBILCG01_1245500	PBLACG01_1246000	PCHAS_1461500	PCOAH_00052120	PcyM_1469400	AK88_02922	PGSY75_1246100	PGAL8A_00466700	Pgonderi_14.g5256	C922_04723	PKNH_1465700	PmUG01_14079200	Pml_81128	PocGH01_14070600	Pow_82777	PPRFG01_1209300	PRCDC_1245500	PRELSG_1461100	YYE_00739	PVL_000037000	PVP01_1463100	PY17X_1461800
OG0001487	1185	GTR+F+I+G4	14	conserved Plasmodium protein, unknown function	PF3D7_1246000	VWU_49040	PADL01_1246200	PBANKA_1459100	PBILCG01_1245400	PBLACG01_1245900	PCHAS_1461400	PCOAH_00052130	PcyM_1469300	AK88_02923	PGSY75_1246000	PGAL8A_00466600	Pgonderi_14.g5257	C922_04724	PKNH_1465600	PmUG01_14079100	Pml_81127	PocGH01_14070500	Pow_82776	PPRFG01_1209400	PRCDC_1245400	PRELSG_1461000	YYE_00740	PVL_000037100	PVP01_1463000	PY17X_1461700
OG0001488	924	TIM3+F+I+G4	12	epsin-like protein, putative	PF3D7_1245800	VWU_49042	PADL01_1246000	PBANKA_1458900	PBILCG01_1245200	PBLACG01_1245700	PCHAS_1461200	PCOAH_00052140	PcyM_1469100	AK88_02925	PGSY75_1245800	PGAL8A_00466400	Pgonderi_14.g5259	C922_04726	PKNH_1465400	PmUG01_14078900	Pml_81125	PocGH01_14070300	Pow_82775	PPRFG01_1209600	PRCDC_1245200	PRELSG_1460800	YYE_00742	PVL_000037300	PVP01_1462800	PY17X_1461500
OG0001489	13353	GTR+F+I+G4	14	dynein heavy chain, putative	PF3D7_0729900	VWU_49046	PADL01_0727600	PBANKA_0214000	PBILCG01_0531000	PBLACG01_0726700	PCHAS_0212400	PCOAH_00002500	PcyM_0219100	AK88_01143	PGSY75_0729900	PGAL8A_00095000	Pgonderi_2.g347	C922_04306	PKNH_0214800	PmUG01_02024500	Pml_70312	PocGH01_02022800	Pow_75377	PPRFG01_0729100	PRCDC_0726700	PRELSG_0218300	YYE_04437	PVL_020012100	PVP01_0215600	PY17X_0215400
OG0001490	243	TIM3+F+I+G4	12	conserved protein, unknown function	PF3D7_0730000	VWU_49047	PADL01_0727700	PBANKA_0214100	PBILCG01_0531100	PBLACG01_0726800	PCHAS_0212500	PCOAH_00002490	PcyM_0219200	AK88_01144	PGSY75_0730000	PGAL8A_00094900	Pgonderi_2.g348	C922_04307	PKNH_0214900	PmUG01_02024600	Pml_70313	PocGH01_02022900	Pow_75378	PPRFG01_0729200	PRCDC_0726800	PRELSG_0218400	YYE_04436	PVL_020012200	PVP01_0215700	PY17X_0215500
OG0001491	1977	GTR+F+I+G4	18	tRNA pseudouridine synthase D, putative	PF3D7_0730100	VWU_49048	PADL01_0727800	PBANKA_0214200	PBILCG01_0531200	PBLACG01_0726900	PCHAS_0212600	PCOAH_00002480	PcyM_0219300	AK88_01145	PGSY75_0730100	PGAL8A_00094800	Pgonderi_2.g349	C922_04308	PKNH_0215000	PmUG01_02024700	Pml_70314	PocGH01_02023000	Pow_75379	PPRFG01_0729300	PRCDC_0726900	PRELSG_0218500	YYE_04435	PVL_020012300	PVP01_0215800	PY17X_0215600
OG0001492	2223	GTR+F+I+G4	16	AP-4 complex subunit beta, putative	PF3D7_0730200	VWU_49049	PADL01_0727900	PBANKA_0214300	PBILCG01_0531300	PBLACG01_0727000	PCHAS_0212700	PCOAH_00002470	PcyM_0219400	AK88_01146	PGSY75_0730200	PGAL8A_00094700	Pgonderi_2.g350	C922_04309	PKNH_0215100	PmUG01_02024800	Pml_70315	PocGH01_02023100	Pow_75380	PPRFG01_0729400	PRCDC_0727000	PRELSG_0218600	YYE_04434	PVL_020012400	PVP01_0215900	PY17X_0215700
OG0001493	1035	GTR+F+I+G4	16	conserved Plasmodium protein, unknown function	PF3D7_0603900	VWU_49050	PADL01_0602000	PBANKA_0102700	PBILCG01_0604200	PBLACG01_0602700	PCHAS_0103400	PCOAH_00036810	PcyM_1148100	AK88_01398	PGSY75_0603900	PGAL8A_00132400	Pgonderi_11.g3505	C922_03223	PKNH_1146800	PmUG01_11058900	Pml_79870	PocGH01_11052700	Pow_77876	PPRFG01_0602500	PRCDC_0602500	PRELSG_1144400	YYE_04788	PVL_000058400	PVP01_1145000	PY17X_0104300
OG0001494	1323	GTR+F+I+G4	14	phenylalanine--tRNA ligase	PF3D7_0603700	VWU_49052	PADL01_0601800	PBANKA_0102500	PBILCG01_0604000	PBLACG01_0602500	PCHAS_0103200	PCOAH_00036830	PcyM_1148300	AK88_01396	PGSY75_0603700	PGAL8A_00132200	Pgonderi_11.g3503	C922_03221	PKNH_1147000	PmUG01_11059100	Pml_79873	PocGH01_11052900	Pow_77878	PPRFG01_0602300	PRCDC_0602300	PRELSG_1144600	YYE_04786	PVL_000108300	PVP01_1145200	PY17X_0104100
OG0001495	1311	TIM3+F+I+G4	12	cation/H+ antiporter	PF3D7_0603500	VWU_49054	PADL01_0601600	PBANKA_0102300	PBILCG01_0603800	PBLACG01_0602300	PCHAS_0103000	PCOAH_00036850	PcyM_1148500	AK88_01394	PGSY75_0603500	PGAL8A_00132000	Pgonderi_11.g3501	C922_03219	PKNH_1147200	PmUG01_11059300	Pml_79875	PocGH01_11053100	Pow_77880	PPRFG01_0602100	PRCDC_0602100	PRELSG_1144800	YYE_04784	PVL_000015200	PVP01_1145400	PY17X_0103900
OG0001496	1362	GTR+F+I+G4	10	succinate--CoA ligase [ADP-forming] subunit beta	PF3D7_1431600	VWU_49064	PADL01_1431600	PBANKA_1013200	PBILCG01_1432200	PBLACG01_1431000	PCHAS_1014000	PCOAH_00048260	PcyM_1320500	AK88_04553	PGSY75_1431600	PGAL8A_00303200	Pgonderi_13.g4615	C922_03083	PKNH_1327100	PmUG01_13028600	Pml_72154	PocGH01_13028600	Pow_78769	PPRFG01_1432300	PRCDC_1430900	PRELSG_1319500	YYE_01964	PVL_000103400	PVP01_1317800	PY17X_1014700
OG0001497	279	TIM3+F+I+G4	14	conserved Plasmodium protein, unknown function	PF3D7_0407400	VWU_49072	PADL01_0406900	PBANKA_1005000	PBILCG01_0406300	PBLACG01_0404800	PCHAS_1005900	PCOAH_00005760	PcyM_0309800	AK88_01968	PGSY75_0407400	PGAL8A_00058000	Pgonderi_3.g417	C922_04538	PKNH_0305400	PmUG01_03017400	Pml_70360	PocGH01_03014800	Pow_75445	PPRFG01_0406800	PRCDC_0404800	PRELSG_0304600	YYE_03210	PVL_030008400	PVP01_0306700	PY17X_1006400
OG0001498	474	TIM3+F+I+G4	12	mitochondrial carrier protein, putative	PF3D7_0407500	VWU_49079	PADL01_0407000	PBANKA_1005100	PBILCG01_0406400	PBLACG01_0404900	PCHAS_1006000	PCOAH_00005750	PcyM_0309900	AK88_01967	PGSY75_0407500	PGAL8A_00058100	Pgonderi_3.g418	C922_04539	PKNH_0305500	PmUG01_03017500	Pml_70361	PocGH01_03014900	Pow_75446	PPRFG01_0406900	PRCDC_0404900	PRELSG_0304700	YYE_03211	PVL_030008500	PVP01_0306800	PY17X_1006500
OG0001499	2886	GTR+F+I+G4	12	conserved Plasmodium protein, unknown function	PF3D7_0407700	VWU_49080	PADL01_0407200	PBANKA_1005300	PBILCG01_0406600	PBLACG01_0405100	PCHAS_1006200	PCOAH_00005730	PcyM_0310100	AK88_01965	PGSY75_0407700	PGAL8A_00058300	Pgonderi_3.g420	C922_04542	PKNH_0305700	PmUG01_03017700	Pml_70363	PocGH01_03015100	Pow_75448	PPRFG01_0407100	PRCDC_0405100	PRELSG_0304900	YYE_03213	PVL_030008700	PVP01_0307000	PY17X_1006700
OG0001500	2217	GTR+F+I+G4	8	AAA family ATPase, putative	PF3D7_0806000	VWU_49082	PADL01_0805500	PBANKA_1224700	PBILCG01_0806700	PBLACG01_0806300	PCHAS_1225300	PCOAH_00001580	PcyM_0116100	AK88_05394	PGSY75_0806000	PGAL8A_00108500	Pgonderi_1.g118	C922_02918	PKNH_0112900	PmUG01_01026000	Pml_74774	PocGH01_01022200	Pow_75211	PPRFG01_0807100	PRCDC_0805600	PRELSG_0112100	YYE_01587	PVL_010011500	PVP01_0114500	PY17X_1227900
OG0001501	1539	TIM3+F+I+G4	8	DnaJ protein, putative	PF3D7_0806500	VWU_49084	PADL01_0806000	PBANKA_1224200	PBILCG01_0807200	PBLACG01_0806800	PCHAS_1224800	PCOAH_00001530	PcyM_0115500	AK88_05167	PGSY75_0806500	PGAL8A_00109000	Pgonderi_1.g113	C922_02923	PKNH_0112400	PmUG01_01025500	Pml_74769	PocGH01_01021700	Pow_75206	PPRFG01_0807600	PRCDC_0806100	PRELSG_0111600	YYE_01582	PVL_000110800	PVP01_0114000	PY17X_1227400
OG0001502	423	GTR+F+I+G4	20	UDP-N-acetylglucosamine transferase subunit ALG13, putative	PF3D7_0806400	VWU_49085	PADL01_0805900	PBANKA_1224300	PBILCG01_0807100	PBLACG01_0806700	PCHAS_1224900	PCOAH_00001540	PcyM_0115600	AK88_05168	PGSY75_0806400	PGAL8A_00108900	Pgonderi_1.g114	C922_02922	PKNH_0112500	PmUG01_01025600	Pml_74770	PocGH01_01021800	Pow_75207	PPRFG01_0807500	PRCDC_0806000	PRELSG_0111700	YYE_01583	PVL_000110900	PVP01_0114100	PY17X_1227500
OG0001503	891	GTR+F+I+G4	10	kinesin-like protein, putative	PF3D7_0806600	VWU_49086	PADL01_0806100	PBANKA_1224100	PBILCG01_0807300	PBLACG01_0806900	PCHAS_1224700	PCOAH_00001520	PcyM_0115400	AK88_05166	PGSY75_0806600	PGAL8A_00109100	Pgonderi_1.g111	C922_02924	PKNH_0112300	PmUG01_01025400	Pml_74768	PocGH01_01021600	Pow_75205	PPRFG01_0807700	PRCDC_0806200	PRELSG_0111500	YYE_01581	PVL_000104700	PVP01_0113900	PY17X_1227300
OG0001504	705	GTR+F+I+G4	12	basal complex transmembrane protein 1	PF3D7_0611600	VWU_49093	PADL01_0609900	PBANKA_0109900	PBILCG01_0612000	PBLACG01_0610600	PCHAS_0110500	PCOAH_00035600	PcyM_1139700	AK88_03360	PGSY75_0611600	PGAL8A_00140100	Pgonderi_11.g3476	C922_00832	PKNH_1138500	PmUG01_11051500	Pml_79793	PocGH01_11045300	Pow_77803	PPRFG01_0610400	PRCDC_0610300	PRELSG_1136700	YYE_04861	PVL_110030800	PVP01_1137600	PY17X_0111500
OG0001505	582	TN+F+G4	18	40S ribosomal protein S7, putative	PF3D7_1302800	VWU_49097	PADL01_1301600	PBANKA_1401300	PBILCG01_1303100	PBLACG01_1300800	PCHAS_1403200	PCOAH_00037500	PcyM_1404200	AK88_00293	PGSY75_1302800	PGAL8A_00498800	Pgonderi_14.g4855	C922_04613	PKNH_1403000	PmUG01_14019400	Pml_80560	PocGH01_14010800	Pow_82194	PPRFG01_1304600	PRCDC_1301800	PRELSG_1400500	YYE_01315	PVL_140008000	PVP01_1403700	PY17X_1402900
OG0001506	2088	TVM+F+I+G4	8	conserved protein, unknown function	PF3D7_1302900	VWU_49098	PADL01_1301700	PBANKA_1401400	PBILCG01_1303200	PBLACG01_1300900	PCHAS_1403300	PCOAH_00037510	PcyM_1404400	AK88_00292	PGSY75_1302900	PGAL8A_00498900	Pgonderi_14.g4856	C922_04614	PKNH_1403100	PmUG01_14019500	Pml_80561	PocGH01_14010900	Pow_82195	PPRFG01_1304700	PRCDC_1301900	PRELSG_1400600	YYE_01314	PVL_140008100	PVP01_1403800	PY17X_1403000
OG0001507	666	TIM3+F+I+G4	12	methyltransferase, putative	PF3D7_1303100	VWU_49100	PADL01_1301900	PBANKA_1401600	PBILCG01_1303400	PBLACG01_1301100	PCHAS_1403500	PCOAH_00037530	PcyM_1404600	AK88_00291	PGSY75_1303100	PGAL8A_00499100	Pgonderi_14.g4857	C922_04616	PKNH_1403300	PmUG01_14019700	Pml_80563	PocGH01_14011100	Pow_82197	PPRFG01_1304900	PRCDC_1302100	PRELSG_1400800	YYE_01312	PVL_140008300	PVP01_1404000	PY17X_1403200
OG0001508	897	GTR+F+I+G4	12	conserved Plasmodium protein, unknown function	PF3D7_1303300	VWU_49102	PADL01_1302100	PBANKA_1401800	PBILCG01_1303600	PBLACG01_1301400	PCHAS_1403700	PCOAH_00037550	PcyM_1404800	AK88_00289	PGSY75_1303300	PGAL8A_00499300	Pgonderi_14.g4859	C922_04618	PKNH_1403500	PmUG01_14019900	Pml_80565	PocGH01_14011300	Pow_82199	PPRFG01_1305100	PRCDC_1302300	PRELSG_1401000	YYE_01310	PVL_140008500	PVP01_1404200	PY17X_1403400
OG0001509	1095	GTR+F+I+G4	10	tRNA wybutosine-synthesizing protein, putative	PF3D7_1018600	VWU_49105	PADL01_1017000	PBANKA_0502800	PBILCG01_1017600	PBLACG01_1017000	PCHAS_0502900	PCOAH_00015160	PcyM_0604000	AK88_04157	PGSY75_1018600	PGAL8A_00477700	Pgonderi_6.g1381	C922_04660	PKNH_0602900	PmUG01_06010100	Pml_70678	PocGH01_06011700	Pow_76019	PPRFG01_1019700	PRCDC_1018000	PRELSG_0602100	YYE_03763	PVL_060009100	PVP01_0603800	PY17X_0503900
OG0001510	1512	GTR+F+I+G4	14	conserved Plasmodium protein, unknown function	PF3D7_1018900	VWU_49107	PADL01_1017300	PBANKA_0503100	PBILCG01_1017900	PBLACG01_1017300	PCHAS_0503200	PCOAH_00015130	PcyM_0604300	AK88_04154	PGSY75_1018900	PGAL8A_00478000	Pgonderi_6.g1377	C922_05004	PKNH_0603200	PmUG01_06010400	Pml_79960	PocGH01_06012000	Pow_76022	PPRFG01_1020000	PRCDC_1018300	PRELSG_0602400	YYE_03766	PVL_060009400	PVP01_0604100	PY17X_0504200
OG0001511	1260	GTR+F+I+G4	12	conserved Plasmodium protein, unknown function	PF3D7_1019600	VWU_49109	PADL01_1018000	PBANKA_0503800	PBILCG01_1018600	PBLACG01_1018100	PCHAS_0503900	PCOAH_00015060	PcyM_0605600	AK88_03861	PGSY75_1019600	PGAL8A_00478800	Pgonderi_6.g1368	C922_05012	PKNH_0603800	PmUG01_06011000	Pml_70686	PocGH01_06012700	Pow_76029	PPRFG01_1020700	PRCDC_1019000	PRELSG_0603200	YYE_03773	PVL_000049500	PVP01_0604800	PY17X_0504900
OG0001512	147	GTR+F+I+G4	16	rRNA biogenesis protein RRP36, putative	PF3D7_0109700	VWU_49111	PADL01_0107200	PBANKA_0203900	PBILCG01_0108000	PBLACG01_0107300	PCHAS_0202300	PCOAH_00003640	PcyM_0207500	AK88_05008	PGSY75_0109700	PGAL8A_00105600	Pgonderi_2.g245	C922_04877	PKNH_0204100	PmUG01_02014300	Pml_70206	PocGH01_02012600	Pow_75279	PPRFG01_0108000	PRCDC_0107500	PRELSG_0207400	YYE_04540	PVL_020007400	PVP01_0205400	PY17X_0205300
OG0001513	1602	GTR+F+I+G4	16	phenylalanine--tRNA ligase alpha subunit	PF3D7_0109800	VWU_49112	PADL01_0107300	PBANKA_0203800	PBILCG01_0108100	PBLACG01_0107400	PCHAS_0202200	PCOAH_00003650	PcyM_0207400	AK88_05009	PGSY75_0109800	PGAL8A_00105700	Pgonderi_2.g244	C922_04875	PKNH_0204000	PmUG01_02014200	Pml_70205	PocGH01_02012500	Pow_75278	PPRFG01_0108100	PRCDC_0107600	PRELSG_0207300	YYE_04541	PVL_020007300	PVP01_0205300	PY17X_0205200
OG0001514	1050	GTR+F+I+G4	10	phosphatidylinositol-4-phosphate 5-kinase	PF3D7_0110600	VWU_49113	PADL01_0108200	PBANKA_0203100	PBILCG01_0109000	PBLACG01_0108200	PCHAS_0201500	PCOAH_00003720	PcyM_0206100	AK88_05016	PGSY75_0110600	PGAL8A_00106400	Pgonderi_2.g236	C922_04868	PKNH_0203300	PmUG01_02013400	Pml_70196	PocGH01_02011700	Pow_75270	PPRFG01_0109000	PRCDC_0108400	PRELSG_0206600	YYE_04548	PVL_020007000	PVP01_0204500	PY17X_0204500
OG0001515	1656	GTR+F+I+G4	6	selenocysteine-specific elongation factor, putative	PF3D7_0110100	VWU_49117	PADL01_0107700	PBANKA_0203500	PBILCG01_0108500	PBLACG01_0107800	PCHAS_0201900	PCOAH_00003680	PcyM_0206600	AK88_05011	PGSY75_0110100	PGAL8A_00106000	Pgonderi_2.g241	C922_04873	PKNH_0203700	PmUG01_02013800	Pml_70200	PocGH01_02012100	Pow_75274	PPRFG01_0108500	PRCDC_0107900	PRELSG_0207000	YYE_04544	PVL_000085500	PVP01_0204900	PY17X_0204900
OG0001516	285	GTR+F+I+G4	10	DNA-directed RNA polymerase II subunit RPB9, putative	PF3D7_0110400	VWU_49119	PADL01_0108000	PBANKA_0203300	PBILCG01_0108800	PBLACG01_0108000	PCHAS_0201700	PCOAH_00003700	PcyM_0206400	AK88_05013	PGSY75_0110400	PGAL8A_00106200	Pgonderi_2.g239	C922_04871	PKNH_0203500	PmUG01_02013600	Pml_70198	PocGH01_02011900	Pow_75272	PPRFG01_0108800	PRCDC_0108200	PRELSG_0206800	YYE_04546	PVL_000067100	PVP01_0204700	PY17X_0204700
OG0001517	264	GTR+F+I+G4	12	kinetochore protein SPC24, putative	PF3D7_1227600	VWU_49120	PADL01_1228200	PBANKA_1442300	PBILCG01_1227600	PBLACG01_1227000	PCHAS_1444400	PCOAH_00054070	PcyM_1449000	AK88_02323	PGSY75_1227600	PGAL8A_00128700	Pgonderi_14.g5426	C922_00820	PKNH_1447000	PmUG01_14061900	Pml_80953	PocGH01_14053300	Pow_82607	PPRFG01_1227200	PRCDC_1226900	PRELSG_1443200	YYE_00904	PVL_000048200	PVP01_1445800	PY17X_1444800
OG0001518	1533	GTR+F+I+G4	10	protein KIC2	PF3D7_1227700	VWU_49121	PADL01_1228300	PBANKA_1442400	PBILCG01_1227700	PBLACG01_1227100	PCHAS_1444500	PCOAH_00054060	PcyM_1449100	AK88_02324	PGSY75_1227700	PGAL8A_00128800	Pgonderi_14.g5425	C922_00821	PKNH_1447100	PmUG01_14062000	Pml_80954	PocGH01_14053400	Pow_82608	PPRFG01_1227100	PRCDC_1227000	PRELSG_1443300	YYE_00903	PVL_000072600	PVP01_1445900	PY17X_1444900
OG0001519	2817	GTR+F+I+G4	10	elongator complex protein 3, putative	PF3D7_1227800	VWU_49122	PADL01_1228400	PBANKA_1442500	PBILCG01_1227800	PBLACG01_1227200	PCHAS_1444700	PCOAH_00054050	PcyM_1449200	AK88_02325	PGSY75_1227800	PGAL8A_00128900	Pgonderi_14.g5424	C922_00822	PKNH_1447200	PmUG01_14062100	Pml_80955	PocGH01_14053500	Pow_82609	PPRFG01_1227000	PRCDC_1227100	PRELSG_1443400	YYE_00902	PVL_000072700	PVP01_1446000	PY17X_1445000
OG0001520	1290	GTR+F+I+G4	12	RNA pseudouridylate synthase, putative	PF3D7_1227900	VWU_49123	PADL01_1228500	PBANKA_1442600	PBILCG01_1227900	PBLACG01_1227300	PCHAS_1444800	PCOAH_00054040	PcyM_1449300	AK88_02326	PGSY75_1227900	PGAL8A_00129000	Pgonderi_14.g5423	C922_00823	PKNH_1447300	PmUG01_14062200	Pml_80956	PocGH01_14053600	Pow_82610	PPRFG01_1226900	PRCDC_1227200	PRELSG_1443500	YYE_00901	PVL_000072800	PVP01_1446100	PY17X_1445100
OG0001521	1200	GTR+F+I+G4	10	leucine-rich repeat protein	PF3D7_1228100	VWU_49125	PADL01_1228700	PBANKA_1442800	PBILCG01_1228100	PBLACG01_1227500	PCHAS_1445000	PCOAH_00054030	PcyM_1449500	AK88_02328	PGSY75_1228100	PGAL8A_00129200	Pgonderi_14.g5422	C922_00824	PKNH_1447500	PmUG01_14062400	Pml_80958	PocGH01_14053800	Pow_82612	PPRFG01_1226700	PRCDC_1227400	PRELSG_1443700	YYE_00899	PVL_000073000	PVP01_1446300	PY17X_1445300
OG0001522	672	GTR+F+I+G4	12	conserved Plasmodium protein, unknown function	PF3D7_1228200	VWU_49126	PADL01_1228800	PBANKA_1442900	PBILCG01_1228200	PBLACG01_1227600	PCHAS_1445100	PCOAH_00054020	PcyM_1449600	AK88_02329	PGSY75_1228200	PGAL8A_00129300	Pgonderi_14.g5421	C922_00825	PKNH_1447600	PmUG01_14062500	Pml_80959	PocGH01_14053900	Pow_82613	PPRFG01_1226600	PRCDC_1227500	PRELSG_1443800	YYE_00898	PVL_000073100	PVP01_1446400	PY17X_1445400
OG0001523	1365	GTR+F+I+G4	18	RNA-binding protein, putative	PF3D7_0606100	VWU_49127	PADL01_0604200	PBANKA_0104900	PBILCG01_0606400	PBLACG01_0604900	PCHAS_0105500	PCOAH_00036390	PcyM_1146000	AK88_01419	PGSY75_0606100	PGAL8A_00134600	Pgonderi_11.g3526	C922_03245	PKNH_1144100	PmUG01_11056700	Pml_79847	PocGH01_11050500	Pow_77854	PPRFG01_0604700	PRCDC_0604700	PRELSG_1142200	YYE_04809	PVL_000221400	PVP01_1142800	PY17X_0106400
OG0001524	1680	GTR+F+I+G4	12	polypyrimidine tract-binding protein, putative	PF3D7_0606500	VWU_49131	PADL01_0604600	PBANKA_0105200	PBILCG01_0606800	PBLACG01_0605300	PCHAS_0105800	PCOAH_00036350	PcyM_1145600	AK88_01423	PGSY75_0606500	PGAL8A_00135000	Pgonderi_11.g3530	C922_03249	PKNH_1143700	PmUG01_11056300	Pml_79843	PocGH01_11050100	Pow_77852	PPRFG01_0605100	PRCDC_0605100	PRELSG_1141800	YYE_04812	PVL_000221000	PVP01_1142400	PY17X_0106700
OG0001525	1152	GTR+F+I+G4	12	protein KIC1	PF3D7_0606000	VWU_49132	PADL01_0604100	PBANKA_0104800	PBILCG01_0606300	PBLACG01_0604800	PCHAS_0105400	PCOAH_00036400	PcyM_1146100	AK88_01418	PGSY75_0606000	PGAL8A_00134500	Pgonderi_11.g3525	C922_03244	PKNH_1144200	PmUG01_11056800	Pml_79848	PocGH01_11050600	Pow_77855	PPRFG01_0604600	PRCDC_0604600	PRELSG_1142300	YYE_04808	PVL_000198900	PVP01_1142900	PY17X_0106300
OG0001526	543	TPM3+F+I+G4	14	elongation of fatty acids protein, putative	PF3D7_0605900	VWU_49133	PADL01_0604000	PBANKA_0104700	PBILCG01_0606200	PBLACG01_0604700	PCHAS_0105300	PCOAH_00036410	PcyM_1146200	AK88_01417	PGSY75_0605900	PGAL8A_00134400	Pgonderi_11.g3524	C922_03243	PKNH_1144300	PmUG01_11056900	Pml_79849	PocGH01_11050700	Pow_77856	PPRFG01_0604500	PRCDC_0604500	PRELSG_1142400	YYE_04807	PVL_000198800	PVP01_1143000	PY17X_0106200
OG0001527	951	TIM3+F+I+G4	12	26S proteasome regulatory subunit RPN8, putative	PF3D7_0912900	VWU_49136	PADL01_0912000	PBANKA_0813900	PBILCG01_0916600	PBLACG01_0912500	PCHAS_0814200	PCOAH_00017920	PcyM_0711100	AK88_01754	PGSY75_0912900	PGAL8A_00425600	Pgonderi_7.g1583	C922_01564	PKNH_0710800	PmUG01_07024400	Pml_70904	PocGH01_07020300	Pow_76324	PPRFG01_0911800	PRCDC_0910900	PRELSG_0710200	YYE_03268	PVL_000142100	PVP01_0711300	PY17X_0817200
OG0001528	1953	GTR+F+I+G4	8	conserved Plasmodium protein, unknown function	PF3D7_0912600	VWU_49139	PADL01_0911700	PBANKA_0813600	PBILCG01_0916300	PBLACG01_0912200	PCHAS_0813900	PCOAH_00017950	PcyM_0710800	AK88_01757	PGSY75_0912600	PGAL8A_00425300	Pgonderi_7.g1581	C922_01561	PKNH_0710500	PmUG01_07024100	Pml_70901	PocGH01_07020000	Pow_76321	PPRFG01_0911500	PRCDC_0910600	PRELSG_0709900	YYE_03266	PVL_000142400	PVP01_0711000	PY17X_0816900
OG0001529	165	TIM3+F+I+G4	16	SAP domain-containing protein, putative	PF3D7_0912500	VWU_49140	PADL01_0911600	PBANKA_0813500	PBILCG01_0916200	PBLACG01_0912100	PCHAS_0813800	PCOAH_00017960	PcyM_0710700	AK88_01758	PGSY75_0912500	PGAL8A_00425200	Pgonderi_7.g1580	C922_01560	PKNH_0710400	PmUG01_07024000	Pml_70900	PocGH01_07019900	Pow_76320	PPRFG01_0911400	PRCDC_0910500	PRELSG_0709800	YYE_01937	PVL_000142500	PVP01_0710900	PY17X_0816800
OG0001531	2823	GTR+F+I+G4	8	conserved Plasmodium protein, unknown function	PF3D7_0314200	VWU_49145	PADL01_0313000	PBANKA_0411950	PBILCG01_0313600	PBLACG01_0314500	PCHAS_0412850	PCOAH_00020760	PcyM_0828000	AK88_00613	PGSY75_0314200	PGAL8A_00013500	Pgonderi_8.g2244	C922_03876	PKNH_0827900	PmUG01_08041900	Pml_79331	PocGH01_08034300	Pow_76828	PPRFG01_0315500	PRCDC_0313500	PRELSG_0821400	YYE_04070	PVL_000175700	PVP01_0825900	PY17X_0414800
OG0001532	912	TVM+F+I+G4	12	DER1-like protein	PF3D7_0314300	VWU_49146	PADL01_0313100	PBANKA_0412000	PBILCG01_0313700	PBLACG01_0314600	PCHAS_0412900	PCOAH_00020770	PcyM_0827900	AK88_00612	PGSY75_0314300	PGAL8A_00013600	Pgonderi_8.g2245	C922_03875	PKNH_0827800	PmUG01_08041800	Pml_79330	PocGH01_08034200	Pow_76827	PPRFG01_0315600	PRCDC_0313600	PRELSG_0821300	YYE_04069	PVL_000175600	PVP01_0825800	PY17X_0414900
OG0001533	1449	GTR+F+I+G4	16	E3 ubiquitin-protein ligase	PF3D7_0312100	VWU_49148	PADL01_0310900	PBANKA_0410100	PBILCG01_0311500	PBLACG01_0312200	PCHAS_0411000	PCOAH_00020490	PcyM_0830700	AK88_00636	PGSY75_0312100	PGAL8A_00011400	Pgonderi_8.g2225	C922_03898	PKNH_0830300	PmUG01_08044100	Pml_79350	PocGH01_08036300	Pow_76848	PPRFG01_0313400	PRCDC_0311400	PRELSG_0823600	YYE_04091	PVL_080025800	PVP01_0828100	PY17X_0412600
OG0001534	339	TIM3+F+G4	22	cytochrome c oxidase subunit ApiCOX18, putative	PF3D7_0523300	VWU_49151	PADL01_0522300	PBANKA_1238100	PBILCG01_0521800	PBLACG01_0523000	PCHAS_1238500	PCOAH_00029280	PcyM_1008500	AK88_02811	PGSY75_0523300	PGAL8A_00070500	Pgonderi_10.g3022	C922_01376	PKNH_1009600	PmUG01_10021300	Pml_71642	PocGH01_10018400	Pow_77436	PPRFG01_0524500	PRCDC_0522400	PRELSG_1008500	YYE_01719	PVL_100012600	PVP01_1010600	PY17X_1241300
OG0001535	2727	TVM+F+I+G4	10	heptatricopeptide repeat-containing protein, putative	PF3D7_0523200	VWU_49152	PADL01_0522200	PBANKA_1238000	PBILCG01_0521700	PBLACG01_0522900	PCHAS_1238400	PCOAH_00029290	PcyM_1008600	AK88_02812	PGSY75_0523200	PGAL8A_00070400	Pgonderi_10.g3021	C922_01375	PKNH_1009700	PmUG01_10021400	Pml_71643	PocGH01_10018500	Pow_77437	PPRFG01_0524400	PRCDC_0522300	PRELSG_1008600	YYE_01718	PVL_100012700	PVP01_1010700	PY17X_1241200
OG0001536	1593	TIM3+F+I+G4	14	mitochondrial-processing peptidase subunit alpha, putative	PF3D7_0523100	VWU_49153	PADL01_0522100	PBANKA_1237900	PBILCG01_0521600	PBLACG01_0522800	PCHAS_1238300	PCOAH_00029300	PcyM_1008700	AK88_02813	PGSY75_0523100	PGAL8A_00070300	Pgonderi_10.g3020	C922_01374	PKNH_1009800	PmUG01_10021500	Pml_71644	PocGH01_10018600	Pow_77438	PPRFG01_0524300	PRCDC_0522200	PRELSG_1008700	YYE_01717	PVL_100012800	PVP01_1010800	PY17X_1241100
OG0001537	4077	GTR+F+I+G4	12	multidrug resistance protein 1	PF3D7_0523000	VWU_49154	PADL01_0522000	PBANKA_1237800	PBILCG01_0521500	PBLACG01_0522700	PCHAS_1238200	PCOAH_00029310	PcyM_1008800	AK88_02814	PGSY75_0523000	PGAL8A_00070200	Pgonderi_10.g3019	C922_01373	PKNH_1009900	PmUG01_10021600	Pml_71645	PocGH01_10018700	Pow_77439	PPRFG01_0524200	PRCDC_0522100	PRELSG_1008800	YYE_01716	PVL_100012900	PVP01_1010900	PY17X_1241000
OG0001538	1932	GTR+F+I+G4	12	zinc finger protein, putative	PF3D7_0522900	VWU_49155	PADL01_0521900	PBANKA_1237600	PBILCG01_0521400	PBLACG01_0522600	PCHAS_1238100	PCOAH_00029320	PcyM_1008900	AK88_02815	PGSY75_0522900	PGAL8A_00070100	Pgonderi_10.g3018	C922_01372	PKNH_1010000	PmUG01_10021700	Pml_71646	PocGH01_10018800	Pow_77441	PPRFG01_0524100	PRCDC_0522000	PRELSG_1008900	YYE_01715	PVL_100013000	PVP01_1011000	PY17X_1240900
OG0001539	345	TIM3+F+I+G4	12	ATP synthase-associated protein, putative	PF3D7_0107400	VWU_49157	PADL01_0105000	PBANKA_0206000	PBILCG01_0105800	PBLACG01_0105000	PCHAS_0204400	PCOAH_00003350	PcyM_0209700	AK88_01061	PGSY75_0107400	PGAL8A_00103500	Pgonderi_2.g265	C922_04897	PKNH_0206200	PmUG01_02016400	Pml_70231	PocGH01_02014700	Pow_75300	PPRFG01_0105800	PRCDC_0105300	PRELSG_0209600	YYE_04519	PVL_000193800	PVP01_0207500	PY17X_0207400
OG0001540	1122	GTR+F+I+G4	18	conserved protein, unknown function	PF3D7_0107100	VWU_49158	PADL01_0104700	PBANKA_0206200	PBILCG01_0105500	PBLACG01_0104700	PCHAS_0204600	PCOAH_00003330	PcyM_0210000	AK88_01063	PGSY75_0107100	PGAL8A_00103200	Pgonderi_2.g267	C922_04899	PKNH_0206400	PmUG01_02016600	Pml_70233	PocGH01_02014900	Pow_75302	PPRFG01_0105500	PRCDC_0105000	PRELSG_0209900	YYE_04517	PVL_000194000	PVP01_0207700	PY17X_0207600
OG0001541	2061	GTR+F+I+G4	10	cGMP-specific 3',5'-cyclic phosphodiesterase delta	PF3D7_1470500	VWU_49163	PADL01_1470400	PBANKA_1333700	PBILCG01_1469700	PBLACG01_1469800	PCHAS_1338300	PCOAH_00044020	PcyM_1241500	AK88_00444	PGSY75_1470500	PGAL8A_00230000	Pgonderi_12.g3949	C922_00078	PKNH_1210500	PmUG01_12046400	Pml_80237	PocGH01_12044300	Pow_78238	PPRFG01_1471100	PRCDC_1469700	PRELSG_1210200	YYE_00347	PVL_120025500	PVP01_1236300	PY17X_1338400
OG0001542	822	TIM3+F+I+G4	14	RAP protein, putative	PF3D7_1470600	VWU_49164	PADL01_1470500	PBANKA_1333800	PBILCG01_1469800	PBLACG01_1469900	PCHAS_1338400	PCOAH_00044010	PcyM_1241400	AK88_00443	PGSY75_1470600	PGAL8A_00230100	Pgonderi_12.g3948	C922_00077	PKNH_1210400	PmUG01_12046300	Pml_80236	PocGH01_12044200	Pow_78237	PPRFG01_1471200	PRCDC_1469800	PRELSG_1210100	YYE_00348	PVL_120025400	PVP01_1236200	PY17X_1338500
OG0001543	1461	GTR+F+I+G4	16	conserved Plasmodium protein, unknown function	PF3D7_1470700	VWU_49165	PADL01_1470600	PBANKA_1333900	PBILCG01_1469900	PBLACG01_1470000	PCHAS_1338500	PCOAH_00044000	PcyM_1241300	AK88_00442	PGSY75_1470700	PGAL8A_00230200	Pgonderi_12.g3947	C922_00076	PKNH_1210300	PmUG01_12046200	Pml_80235	PocGH01_12044100	Pow_78236	PPRFG01_1471300	PRCDC_1469900	PRELSG_1210000	YYE_00349	PVL_120025300	PVP01_1236100	PY17X_1338600
OG0001544	2670	GTR+F+I+G4	8	conserved Plasmodium protein, unknown function	PF3D7_1470800	VWU_49166	PADL01_1470700	PBANKA_1334000	PBILCG01_1470000	PBLACG01_1470100	PCHAS_1338600	PCOAH_00043990	PcyM_1241200	AK88_00441	PGSY75_1470800	PGAL8A_00230300	Pgonderi_12.g3946	C922_00075	PKNH_1210200	PmUG01_12046100	Pml_80234	PocGH01_12044000	Pow_78235	PPRFG01_1471400	PRCDC_1470000	PRELSG_1209900	YYE_00350	PVL_120025200	PVP01_1236000	PY17X_1338700
OG0001545	582	TIM3+F+I+G4	10	proteasome subunit beta type-2, putative	PF3D7_1470900	VWU_49167	PADL01_1470800	PBANKA_1334100	PBILCG01_1470100	PBLACG01_1470200	PCHAS_1338700	PCOAH_00043980	PcyM_1241100	AK88_00440	PGSY75_0025300	PGAL8A_00230400	Pgonderi_12.g3945	C922_00074	PKNH_1210100	PmUG01_12046000	Pml_80233	PocGH01_12043900	Pow_78234	PPRFG01_1471500	PRCDC_1470100	PRELSG_1209800	YYE_00351	PVL_120025100	PVP01_1235900	PY17X_1338800
OG0001546	531	TIM3+F+I+G4	18	RNA 3'-terminal phosphate cyclase-like protein, putative	PF3D7_1471000	VWU_49168	PADL01_1470900	PBANKA_1334200	PBILCG01_1470200	PBLACG01_1470300	PCHAS_1338800	PCOAH_00043970	PcyM_1240900	AK88_00438	PGSY75_1471000	PGAL8A_00230500	Pgonderi_12.g3944	C922_00072	PKNH_1210000	PmUG01_12045900	Pml_80232	PocGH01_12043800	Pow_78233	PPRFG01_1471600	PRCDC_1470200	PRELSG_1209700	YYE_00352	PVL_120024900	PVP01_1235800	PY17X_1338900
OG0001547	468	TIM3+F+I+G4	14	exported protein 2	PF3D7_1471100	VWU_49169	PADL01_1471000	PBANKA_1334300	PBILCG01_1470300	PBLACG01_1470400	PCHAS_1338900	PCOAH_00043960	PcyM_1240800	AK88_00437	PGSY75_1471100	PGAL8A_00230600	Pgonderi_12.g3943	C922_00070	PKNH_1209900	PmUG01_12045800	Pml_80231	PocGH01_12043700	Pow_78232	PPRFG01_1471700	PRCDC_1470300	PRELSG_1209600	YYE_00353	PVL_120024800	PVP01_1235700	PY17X_1339000
OG0001548	924	TIM3+F+I+G4	14	transmembrane protein 43, putative	PF3D7_1471500	VWU_49171	PADL01_1471400	PBANKA_1334700	PBILCG01_1470700	PBLACG01_1470800	PCHAS_1339300	PCOAH_00043920	PcyM_1240400	AK88_00433	PGSY75_1471500	PGAL8A_00231000	Pgonderi_12.g3939	C922_00067	PKNH_1209500	PmUG01_12045400	Pml_80227	PocGH01_12043300	Pow_78228	PPRFG01_1472100	PRCDC_1470700	PRELSG_1209200	YYE_00357	PVL_120024400	PVP01_1235300	PY17X_1339400
OG0001549	1254	TIM3+F+I+G4	16	diacylglycerol kinase, putative	PF3D7_1471400	VWU_49172	PADL01_1471300	PBANKA_1334600	PBILCG01_1470600	PBLACG01_1470700	PCHAS_1339200	PCOAH_00043930	PcyM_1240500	AK88_00434	PGSY75_1471400	PGAL8A_00230900	Pgonderi_12.g3940	C922_00068	PKNH_1209600	PmUG01_12045500	Pml_80228	PocGH01_12043400	Pow_78229	PPRFG01_1472000	PRCDC_1470600	PRELSG_1209300	YYE_00356	PVL_120024500	PVP01_1235400	PY17X_1339300
OG0001550	1899	TIM3+F+I+G4	8	inorganic anion exchanger, inorganic anion antiporter	PF3D7_1471200	VWU_49174	PADL01_1471100	PBANKA_1334400	PBILCG01_1470400	PBLACG01_1470500	PCHAS_1339000	PCOAH_00043950	PcyM_1240700	AK88_00436	PGSY75_1471200	PGAL8A_00230700	Pgonderi_12.g3942	C922_00069	PKNH_1209800	PmUG01_12045700	Pml_80230	PocGH01_12043600	Pow_78231	PPRFG01_1471800	PRCDC_1470400	PRELSG_1209500	YYE_00354	PVL_120024700	PVP01_1235600	PY17X_1339100
OG0001551	2379	GTR+F+I+G4	14	CS domain protein, putative	PF3D7_0920200	VWU_49177	PADL01_0919200	PBANKA_0821100	PBILCG01_0003900	PBLACG01_0919800	PCHAS_0821400	PCOAH_00017170	PcyM_0718800	AK88_01681	PGSY75_0920200	PGAL8A_00433000	Pgonderi_7.g1654	C922_01636	PKNH_0718200	PmUG01_07031700	Pml_70975	PocGH01_07027600	Pow_76396	PPRFG01_0919000	PRCDC_0918200	PRELSG_0717700	YYE_03337	PVL_070017700	PVP01_0718600	PY17X_0824400
OG0001552	2439	TIM3+F+I+G4	10	lipin, putative	PF3D7_0303200	VWU_49179	PADL01_0302000	PBANKA_0401800	PBILCG01_0302600	PBLACG01_0303200	PCHAS_0402700	PCOAH_00019590	PcyM_0841100	AK88_05492	PGSY75_0303200	PGAL8A_00002500	Pgonderi_8.g2139	C922_03982	PKNH_0839900	PmUG01_08053000	Pml_79445	PocGH01_08044700	Pow_73477	PPRFG01_0304500	PRCDC_0302500	PRELSG_0832500	YYE_04174	PVL_080032200	PVP01_0837000	PY17X_0404000
OG0001553	3915	GTR+F+I+G4	8	spindle pole body protein, putative	PF3D7_0303500	VWU_49181	PADL01_0302300	PBANKA_0402100	PBILCG01_0302900	PBLACG01_0303500	PCHAS_0403000	PCOAH_00019620	PcyM_0840800	AK88_05153	PGSY75_0303500	PGAL8A_00002800	Pgonderi_8.g2142	C922_03979	PKNH_0839600	PmUG01_08052700	Pml_79442	PocGH01_08044400	Pow_72922	PPRFG01_0304800	PRCDC_0302800	PRELSG_0832200	YYE_04171	PVL_080031900	PVP01_0836700	PY17X_0404300
OG0001554	522	TIM3+F+I+G4	10	plasmoredoxin	PF3D7_0303600	VWU_49182	PADL01_0302400	PBANKA_0402200	PBILCG01_0303000	PBLACG01_0303600	PCHAS_0403100	PCOAH_00019630	PcyM_0840700	AK88_05152	PGSY75_0303600	PGAL8A_00002900	Pgonderi_8.g2143	C922_03978	PKNH_0839500	PmUG01_08052600	Pml_79441	PocGH01_08044300	Pow_72923	PPRFG01_0304900	PRCDC_0302900	PRELSG_0832100	YYE_04170	PVL_080031800	PVP01_0836600	PY17X_0404400
OG0001555	1275	GTR+F+I+G4	12	lipoamide acyltransferase component of branched-chain alpha-keto acid dehydrogenase complex	PF3D7_0303700	VWU_49183	PADL01_0302500	PBANKA_0402300	PBILCG01_0303100	PBLACG01_0303700	PCHAS_0403200	PCOAH_00019640	PcyM_0840600	AK88_05151	PGSY75_0303700	PGAL8A_00003000	Pgonderi_8.g2145	C922_03977	PKNH_0839400	PmUG01_08052500	Pml_79440	PocGH01_08044200	Pow_72924	PPRFG01_0305000	PRCDC_0303000	PRELSG_0832000	YYE_04169	PVL_080031700	PVP01_0836500	PY17X_0404500
OG0001556	2082	GTR+F+I+G4	20	DNA replication licensing factor MCM2	PF3D7_1417800	VWU_49185	PADL01_1417500	PBANKA_1024900	PBILCG01_1418300	PBLACG01_1416800	PCHAS_1025700	PCOAH_00049540	PcyM_1336500	AK88_00532	PGSY75_1417800	PGAL8A_00289400	Pgonderi_13.g4733	C922_03674	PKNH_1340200	PmUG01_13040600	Pml_72345	PocGH01_13042000	Pow_78888	PPRFG01_1418200	PRCDC_1417100	PRELSG_1333300	YYE_02082	PVL_130022900	PVP01_1331100	PY17X_1027300
OG0001557	432	TIM3+F+I+G4	16	ATP synthase-associated protein, putative	PF3D7_1417900	VWU_49186	PADL01_1417600	PBANKA_1024800	PBILCG01_1418400	PBLACG01_1416900	PCHAS_1025600	PCOAH_00049530	PcyM_1336400	AK88_00531	PGSY75_1417900	PGAL8A_00289500	Pgonderi_13.g4732	C922_03673	PKNH_1340100	PmUG01_13040500	Pml_72344	PocGH01_13041900	Pow_78887	PPRFG01_1418300	PRCDC_1417200	PRELSG_1333200	YYE_02081	PVL_130022800	PVP01_1331000	PY17X_1027200
OG0001558	678	TIM3+F+G4	18	ubiquitin fusion degradation protein 1, putative	PF3D7_1418000	VWU_49187	PADL01_1417700	PBANKA_1024700	PBILCG01_1418500	PBLACG01_1417000	PCHAS_1025500	PCOAH_00049520	PcyM_1336300	AK88_00530	PGSY75_1418000	PGAL8A_00289600	Pgonderi_13.g4731	C922_03672	PKNH_1340000	PmUG01_13040400	Pml_72343	PocGH01_13041800	Pow_78886	PPRFG01_1418400	PRCDC_1417300	PRELSG_1333100	YYE_02080	PVL_130022700	PVP01_1330900	PY17X_1027100
OG0001560	438	TVM+F+I+G4	18	conserved Plasmodium protein, unknown function	PF3D7_1454800	VWU_49193	PADL01_1454800	PBANKA_1318500	PBILCG01_1454400	PBLACG01_1454200	PCHAS_1321800	PCOAH_00045700	PcyM_1260200	AK88_03411	PGSY75_1454800	PGAL8A_00214000	Pgonderi_12.g4097	C922_00236	PKNH_1227300	PmUG01_12062200	Pml_80389	PocGH01_12060100	Pow_78388	PPRFG01_1455500	PRCDC_1454100	PRELSG_1226200	YYE_00187	PVL_120036900	PVP01_1252200	PY17X_1322300
OG0001561	1401	GTR+F+I+G4	12	6-phosphogluconate dehydrogenase, decarboxylating	PF3D7_1454700	VWU_49194	PADL01_1454700	PBANKA_1318400	PBILCG01_1454300	PBLACG01_1454100	PCHAS_1321700	PCOAH_00045710	PcyM_1260300	AK88_03412	PGSY75_1454700	PGAL8A_00213900	Pgonderi_12.g4098	C922_00237	PKNH_1227400	PmUG01_12062300	Pml_80390	PocGH01_12060200	Pow_78389	PPRFG01_1455400	PRCDC_1454000	PRELSG_1226300	YYE_00186	PVL_120037000	PVP01_1252300	PY17X_1322200
OG0001562	459	TIM3+F+I+G4	24	iron-sulfur cluster assembly protein ISCU	PF3D7_1454500	VWU_49196	PADL01_1454500	PBANKA_1318200	PBILCG01_1454100	PBLACG01_1453900	PCHAS_1321500	PCOAH_00045730	PcyM_1260500	AK88_03414	PGSY75_1454500	PGAL8A_00213700	Pgonderi_12.g4099	C922_00239	PKNH_1227600	PmUG01_12062500	Pml_80392	PocGH01_12060400	Pow_78391	PPRFG01_1455200	PRCDC_1453800	PRELSG_1226500	YYE_00184	PVL_120037200	PVP01_1252500	PY17X_1322000
OG0001563	2142	GTR+F+I+G4	8	aminopeptidase P	PF3D7_1454400	VWU_49198	PADL01_1454400	PBANKA_1318100	PBILCG01_1454000	PBLACG01_1453800	PCHAS_1321400	PCOAH_00045740	PcyM_1260600	AK88_03415	PGSY75_1454400	PGAL8A_00213600	Pgonderi_12.g4100	C922_00240	PKNH_1227700	PmUG01_12062600	Pml_80393	PocGH01_12060500	Pow_78392	PPRFG01_1455100	PRCDC_1453700	PRELSG_1226600	YYE_00183	PVL_120037300	PVP01_1252600	PY17X_1321900
OG0001564	255	GTR+F+I+G4	18	anaphase-promoting complex subunit 3, putative	PF3D7_0501700	VWU_49201	PADL01_0500600	PBANKA_1101500	PBILCG01_0500400	PBLACG01_0501700	PCHAS_1101200	PCOAH_00031620	PcyM_1034000	AK88_01468	PGSY75_0501700	PGAL8A_00022900	Pgonderi_10.g3088	C922_01155	PKNH_1032200	PmUG01_06024600	Pml_70801	PocGH01_10040800	Pow_74424	PPRFG01_0503200	PRCDC_0501000	PRELSG_1030800	YYE_02696	PVL_100028100	PVP01_1033300	PY17X_1102600
OG0001566	1152	GTR+F+I+G4	10	ABC transporter G family member 2	PF3D7_1426500	VWU_49206	PADL01_1426300	PBANKA_1018100	PBILCG01_1427200	PBLACG01_1425700	PCHAS_1018900	PCOAH_00048770	PcyM_1326600	AK88_00461	PGSY75_1426500	PGAL8A_00297900	Pgonderi_13.g4666	C922_05248	PKNH_1332200	PmUG01_13033600	Pml_72235	PocGH01_13033600	Pow_78819	PPRFG01_1427000	PRCDC_1425800	PRELSG_1324700	YYE_02013	PVL_000217900	PVP01_1322800	PY17X_1019600
OG0001567	483	GTR+F+I+G4	26	60S ribosomal protein L21	PF3D7_1426000	VWU_49210	PADL01_1425800	PBANKA_1018600	PBILCG01_1426700	PBLACG01_1425200	PCHAS_1019400	PCOAH_00048810	PcyM_1327100	AK88_00467	PGSY75_1426000	PGAL8A_00297400	Pgonderi_13.g4671	C922_05243	PKNH_1332700	PmUG01_13034100	Pml_72244	PocGH01_13034100	Pow_78824	PPRFG01_1426500	PRCDC_1425300	PRELSG_1325200	YYE_02018	PVL_000218400	PVP01_1323300	PY17X_1020100
OG0001568	498	TIM3+F+G4	14	transcription factor BTF3, putative	PF3D7_1426100	VWU_49211	PADL01_1425900	PBANKA_1018500	PBILCG01_1426800	PBLACG01_1425300	PCHAS_1019300	PCOAH_00048800	PcyM_1327000	AK88_00466	PGSY75_1426100	PGAL8A_00297500	Pgonderi_13.g4670	C922_05244	PKNH_1332600	PmUG01_13034000	Pml_72242	PocGH01_13034000	Pow_78823	PPRFG01_1426600	PRCDC_1425400	PRELSG_1325100	YYE_02017	PVL_000218300	PVP01_1323200	PY17X_1020000
OG0001569	1716	GTR+F+I+G4	12	dynein intermediate chain, putative	PF3D7_1426300	VWU_49213	PADL01_1426100	PBANKA_1018300	PBILCG01_1427000	PBLACG01_1425500	PCHAS_1019100	PCOAH_00048780	PcyM_1326800	AK88_00463	PGSY75_1426300	PGAL8A_00297700	Pgonderi_13.g4668	C922_05246	PKNH_1332400	PmUG01_13033800	Pml_72238	PocGH01_13033800	Pow_78821	PPRFG01_1426800	PRCDC_1425600	PRELSG_1324900	YYE_02015	PVL_000218100	PVP01_1323000	PY17X_1019800
OG0001571	1404	TIM3+F+I+G4	12	pantothenate transporter	PF3D7_0206200	VWU_49216	PADL01_0205000	PBANKA_0303900	PBILCG01_0208900	PBLACG01_0202900	PCHAS_0306100	PCOAH_00008530	PcyM_0418700	AK88_01361	PGSY75_0206200	PGAL8A_00018100	Pgonderi_4.g753	C922_02835	PKNH_0414700	PmUG01_04026200	Pml_70637	PocGH01_04023600	Pow_75725	PPRFG01_0206300	PRCDC_0205300	PRELSG_0415700	YYE_04621	PVL_040014400	PVP01_0418900	PY17X_0304500
OG0001572	318	HKY+F+I+G4	14	DNA-directed RNA polymerase III subunit RPC10, putative	PF3D7_0206600	VWU_49217	PADL01_0205300	PBANKA_0304200	PBILCG01_0209200	PBLACG01_0203200	PCHAS_0306400	PCOAH_00008560	PcyM_0418200	AK88_01364	PGSY75_0206600	PGAL8A_00017900	Pgonderi_4.g750	C922_02832	PKNH_0414400	PmUG01_04025900	Pml_70633	PocGH01_04023300	Pow_75722	PPRFG01_0206600	PRCDC_0205600	PRELSG_0415500	YYE_04625	PVL_040014100	PVP01_0418600	PY17X_0304800
OG0001573	1371	GTR+F+I+G4	8	adenylosuccinate lyase	PF3D7_0206700	VWU_49218	PADL01_0205400	PBANKA_0304300	PBILCG01_0209300	PBLACG01_0203300	PCHAS_0306500	PCOAH_00008570	PcyM_0418000	AK88_01365	PGSY75_0206700	PGAL8A_00017800	Pgonderi_4.g748	C922_02831	PKNH_0414300	PmUG01_04025800	Pml_70632	PocGH01_04023200	Pow_75721	PPRFG01_0206700	PRCDC_0205700	PRELSG_0415400	YYE_04626	PVL_040014000	PVP01_0418500	PY17X_0304900
OG0001574	2871	GTR+F+I+G4	10	kinesin-8X	PF3D7_0319400	VWU_49220	PADL01_0318300	PBANKA_0805900	PBILCG01_0318900	PBLACG01_0319900	PCHAS_0806200	PCOAH_00021380	PcyM_0822500	AK88_03268	PGSY75_0319400	PGAL8A_00396900	Pgonderi_8.g1966	C922_02064	PKNH_0821800	PmUG01_08036700	Pml_79279	PocGH01_08029100	Pow_76776	PPRFG01_0320900	PRCDC_0318700	PRELSG_0818700	YYE_01860	PVL_080021800	PVP01_0820800	PY17X_0809100
OG0001575	1050	GTR+F+I+G4	14	zinc finger protein, putative	PF3D7_1402400	VWU_49222	PADL01_1401900	PBANKA_1039500	PBILCG01_1402900	PBLACG01_1400900	PCHAS_1040300	PCOAH_00051100	PcyM_1353700	AK88_01841	PGSY75_1402400	PGAL8A_00274200	Pgonderi_13.g4325	C922_03848	PKNH_1355700	PmUG01_13055900	Pml_72583	PocGH01_13057200	Pow_79041	PPRFG01_1402700	PRCDC_1401700	PRELSG_1348700	YYE_02232	PVL_130033600	PVP01_1346400	PY17X_1042000
OG0001577	663	TIM3+F+I+G4	14	MYND-type zinc finger protein, putative	PF3D7_0602200	VWU_49231	PADL01_0600300	PBANKA_0101000	PBILCG01_0602500	PBLACG01_0601000	PCHAS_0101700	PCOAH_00036980	PcyM_1150000	AK88_01382	PGSY75_0602200	PGAL8A_00130700	Pgonderi_11.g3487	C922_03205	PKNH_1148500	PmUG01_11060600	Pml_79888	PocGH01_11054400	Pow_77894	PPRFG01_0600800	PRCDC_0600800	PRELSG_1146100	YYE_04771	PVL_110035700	PVP01_1146700	PY17X_0102600
OG0001578	2472	GTR+F+I+G4	18	elongation factor G	PF3D7_0602400	VWU_49233	PADL01_0600500	PBANKA_0101200	PBILCG01_0602700	PBLACG01_0601200	PCHAS_0101900	PCOAH_00036960	PcyM_1149800	AK88_01383	PGSY75_0602400	PGAL8A_00130900	Pgonderi_11.g3489	C922_03207	PKNH_1148300	PmUG01_11060400	Pml_79886	PocGH01_11054200	Pow_77892	PPRFG01_0601000	PRCDC_0601000	PRELSG_1145900	YYE_04773	PVL_000016300	PVP01_1146500	PY17X_0102800
OG0001579	2640	GTR+F+I+G4	6	kinesin-13, putative	PF3D7_1245100	VWU_49242	PADL01_1245300	PBANKA_1458300	PBILCG01_1244500	PBLACG01_1245000	PCHAS_1460600	PCOAH_00052200	PcyM_1468500	AK88_02932	PGSY75_1245100	PGAL8A_00465800	Pgonderi_14.g5265	C922_04732	PKNH_1464800	PmUG01_14078300	Pml_81119	PocGH01_14069700	Pow_82769	PPRFG01_1210300	PRCDC_1244500	PRELSG_1460200	YYE_00748	PVL_000037900	PVP01_1462200	PY17X_1460900
OG0001580	2790	TVM+F+I+G4	12	conserved Plasmodium membrane protein, unknown function	PF3D7_1245200	VWU_49243	PADL01_1245400	PBANKA_1458400	PBILCG01_1244600	PBLACG01_1245100	PCHAS_1460700	PCOAH_00052190	PcyM_1468600	AK88_02931	PGSY75_1245200	PGAL8A_00465900	Pgonderi_14.g5264	C922_04731	PKNH_1464900	PmUG01_14078400	Pml_81120	PocGH01_14069800	Pow_82770	PPRFG01_1210200	PRCDC_1244600	PRELSG_1460300	YYE_00747	PVL_000037800	PVP01_1462300	PY17X_1461000
OG0001581	390	TIM3+F+I+G4	16	NEDD8-conjugating enzyme UBC12, putative	PF3D7_1245300	VWU_49244	PADL01_1245500	PBANKA_1458500	PBILCG01_1244700	PBLACG01_1245200	PCHAS_1460800	PCOAH_00052180	PcyM_1468700	AK88_02930	PGSY75_1245300	PGAL8A_00466000	Pgonderi_14.g5263	C922_04730	PKNH_1465000	PmUG01_14078500	Pml_81121	PocGH01_14069900	Pow_82771	PPRFG01_1210100	PRCDC_1244700	PRELSG_1460400	YYE_00746	PVL_000037700	PVP01_1462400	PY17X_1461100
OG0001582	996	GTR+F+I+G4	16	50S ribosomal protein L3, mitochondrial, putative	PF3D7_1245400	VWU_49245	PADL01_1245600	PBANKA_1458600	PBILCG01_1244800	PBLACG01_1245300	PCHAS_1460900	PCOAH_00052170	PcyM_1468800	AK88_02929	PGSY75_1245400	PGAL8A_00466100	Pgonderi_14.g5262	C922_04729	PKNH_1465100	PmUG01_14078600	Pml_81122	PocGH01_14070000	Pow_82772	PPRFG01_1210000	PRCDC_1244800	PRELSG_1460500	YYE_00745	PVL_000037600	PVP01_1462500	PY17X_1461200
OG0001583	510	GTR+F+I+G4	18	tRNA-splicing endonuclease, putative	PF3D7_1248000	VWU_49254	PADL01_1248200	PBANKA_1460900	PBILCG01_1247400	PBLACG01_1248000	PCHAS_1463200	PCOAH_00051920	PcyM_1471600	AK88_02772	PGSY75_1248000	PGAL8A_00468700	Pgonderi_14.g5237	C922_04704	PKNH_1467700	PmUG01_14081200	Pml_81149	PocGH01_14072600	Pow_82797	PPRFG01_1207400	PRCDC_1247400	PRELSG_1463100	YYE_00722	PVL_000006100	PVP01_1465100	PY17X_1463500
OG0001584	1050	TIM3+F+I+G4	20	pre-mRNA-splicing factor RBM22, putative	PF3D7_1248200	VWU_49256	PADL01_1248400	PBANKA_1461100	PBILCG01_1247600	PBLACG01_1248200	PCHAS_1463400	PCOAH_00051900	PcyM_1471800	AK88_02770	PGSY75_1248200	PGAL8A_00468900	Pgonderi_14.g5235	C922_04702	PKNH_1467900	PmUG01_14081400	Pml_81151	PocGH01_14072800	Pow_82799	PPRFG01_1207200	PRCDC_1247600	PRELSG_1463300	YYE_00720	PVL_000181200	PVP01_1465300	PY17X_1463700
OG0001585	378	TPM3+F+G4	18	conserved protein, unknown function	PF3D7_1248300	VWU_49257	PADL01_1248500	PBANKA_1461200	PBILCG01_1247700	PBLACG01_1248300	PCHAS_1463500	PCOAH_00051890	PcyM_1471900	AK88_02769	PGSY75_1248300	PGAL8A_00469000	Pgonderi_14.g5234	C922_04701	PKNH_1468000	PmUG01_14081500	Pml_81152	PocGH01_14072900	Pow_82800	PPRFG01_1207100	PRCDC_1247700	PRELSG_1463400	YYE_00719	PVL_000181300	PVP01_1465400	PY17X_1463800
OG0001586	273	GTR+F+G4	14	conserved Plasmodium protein, unknown function	PF3D7_1248400	VWU_49258	PADL01_1248600	PBANKA_1461300	PBILCG01_1247800	PBLACG01_1248400	PCHAS_1463600	PCOAH_00051880	PcyM_1472000	AK88_02768	PGSY75_1248400	PGAL8A_00469100	Pgonderi_14.g5233	C922_04700	PKNH_1468100	PmUG01_14081600	Pml_81153	PocGH01_14073000	Pow_82802	PPRFG01_1207000	PRCDC_1247800	PRELSG_1463500	YYE_00718	PVL_140049500	PVP01_1465500	PY17X_1463900
OG0001587	819	TIM3+F+I+G4	22	bax inhibitor 1, putative	PF3D7_1248500	VWU_49259	PADL01_1248700	PBANKA_1461400	PBILCG01_1247900	PBLACG01_1248500	PCHAS_1463700	PCOAH_00051870	PcyM_1472200	AK88_02767	PGSY75_1248500	PGAL8A_00469200	Pgonderi_14.g5232	C922_04699	PKNH_1468200	PmUG01_14081700	Pml_81154	PocGH01_14073100	Pow_82803	PPRFG01_1206900	PRCDC_1247900	PRELSG_1463600	YYE_00717	PVL_140049600	PVP01_1465600	PY17X_1464000
OG0001588	2823	GTR+F+I+G4	12	conserved Plasmodium protein, unknown function	PF3D7_1014500	VWU_49262	PADL01_1012900	PBANKA_1212900	PBILCG01_1013800	PBLACG01_1012600	PCHAS_1213600	PCOAH_00022010	PcyM_0815200	AK88_04124	PGSY75_1014500	PGAL8A_00390700	Pgonderi_8.g2028	C922_02126	PKNH_0814600	PmUG01_08030500	Pml_79214	PocGH01_08022900	Pow_76713	PPRFG01_1015600	PRCDC_1013900	PRELSG_0812400	YYE_01471	PVL_080019100	PVP01_0814600	PY17X_1216100
OG0001589	966	TIM3+F+I+G4	14	MO15-related protein kinase	PF3D7_1014400	VWU_49263	PADL01_1012800	PBANKA_1212800	PBILCG01_1013700	PBLACG01_1012500	PCHAS_1213500	PCOAH_00022020	PcyM_0815100	AK88_04123	PGSY75_1014400	PGAL8A_00390600	Pgonderi_8.g2029	C922_02127	PKNH_0814500	PmUG01_08030400	Pml_79213	PocGH01_08022800	Pow_76712	PPRFG01_1015500	PRCDC_1013800	PRELSG_0812300	YYE_01470	PVL_080019000	PVP01_0814500	PY17X_1216000
OG0001590	411	TIM3+F+I+G4	20	conserved protein, unknown function	PF3D7_0521400	VWU_49265	PADL01_0520400	PBANKA_1236000	PBILCG01_0520100	PBLACG01_0521100	PCHAS_1236600	PCOAH_00029480	PcyM_1010400	AK88_02830	PGSY75_0521400	PGAL8A_00068700	Pgonderi_10.g3005	C922_01356	PKNH_1011500	PmUG01_10023200	Pml_71662	PocGH01_10020300	Pow_77456	PPRFG01_0522600	PRCDC_0520500	PRELSG_1010400	YYE_01700	PVL_100014400	PVP01_1012500	PY17X_1239400
OG0001591	1062	GTR+F+I+G4	12	ribosomal large subunit pseudouridylate synthase, putative	PF3D7_0521500	VWU_49266	PADL01_0520500	PBANKA_1236100	PBILCG01_0520200	PBLACG01_0521200	PCHAS_1236700	PCOAH_00029470	PcyM_1010300	AK88_02829	PGSY75_0521500	PGAL8A_00068800	Pgonderi_10.g3006	C922_01358	PKNH_1011400	PmUG01_10023100	Pml_71661	PocGH01_10020200	Pow_77455	PPRFG01_0522700	PRCDC_0520600	PRELSG_1010300	YYE_01701	PVL_100014300	PVP01_1012400	PY17X_1239500
OG0001593	2331	GTR+F+I+G4	12	ATP-dependent RNA helicase DDX1, putative	PF3D7_0521700	VWU_49268	PADL01_0520700	PBANKA_1236300	PBILCG01_0520400	PBLACG01_0521400	PCHAS_1236900	PCOAH_00029450	PcyM_1010100	AK88_02827	PGSY75_0521700	PGAL8A_00069000	Pgonderi_10.g3007	C922_01360	PKNH_1011200	PmUG01_10022900	Pml_71658	PocGH01_10020000	Pow_77453	PPRFG01_0522900	PRCDC_0520800	PRELSG_1010100	YYE_01703	PVL_100014100	PVP01_1012200	PY17X_1239700
OG0001594	1836	TIM3+F+I+G4	12	AFG1-like ATPase, putative	PF3D7_0521800	VWU_49269	PADL01_0520800	PBANKA_1236400	PBILCG01_0520500	PBLACG01_0521500	PCHAS_1237000	PCOAH_00029440	PcyM_1010000	AK88_02826	PGSY75_0521800	PGAL8A_00069100	Pgonderi_10.g3008	C922_01361	PKNH_1011100	PmUG01_10022800	Pml_71657	PocGH01_10019900	Pow_77452	PPRFG01_0523000	PRCDC_0520900	PRELSG_1010000	YYE_01704	PVL_100014000	PVP01_1012100	PY17X_1239800
OG0001595	30	GTR+F+I+G4	10	conserved Plasmodium protein, unknown function	PF3D7_0521900	VWU_49270	PADL01_0520900	PBANKA_1236600	PBILCG01_0520600	PBLACG01_0521600	PCHAS_1237100	PCOAH_00029430	PcyM_1009900	AK88_02825	PGSY75_0521900	PGAL8A_00069200	Pgonderi_10.g3009	C922_01362	PKNH_1011000	PmUG01_10022700	Pml_71656	PocGH01_10019800	Pow_77451	PPRFG01_0523100	PRCDC_0521000	PRELSG_1009900	YYE_01705	PVL_100013900	PVP01_1012000	PY17X_1239900
OG0001596	1530	GTR+F+I+G4	10	conserved Plasmodium protein, unknown function	PF3D7_0522100	VWU_49272	PADL01_0521100	PBANKA_1236800	PBILCG01_0520800	PBLACG01_0521800	PCHAS_1237300	PCOAH_00029410	PcyM_1009700	AK88_02823	PGSY75_0522100	PGAL8A_00069300	Pgonderi_10.g3010	C922_01363	PKNH_1010800	PmUG01_10022500	Pml_71654	PocGH01_10019600	Pow_77449	PPRFG01_0523300	PRCDC_0521200	PRELSG_1009700	YYE_01707	PVL_100013800	PVP01_1011800	PY17X_1240100
OG0001597	1275	GTR+F+I+G4	12	BFR1 domain-containing protein, putative	PF3D7_0617200	VWU_49273	PADL01_0615500	PBANKA_1116800	PBILCG01_0617600	PBLACG01_0616400	PCHAS_1116300	PCOAH_00035070	PcyM_1133400	AK88_02198	PGSY75_0617200	PGAL8A_00146000	Pgonderi_11.g3389	C922_00887	PKNH_1132800	PmUG01_11046000	Pml_79743	PocGH01_11039700	Pow_77747	PPRFG01_0616000	PRCDC_0615900	PRELSG_1130800	YYE_02541	PVL_110027700	PVP01_1131900	PY17X_1117900
OG0001598	396	TIM+F+G4	20	histone H2A	PF3D7_0617800	VWU_49275	PADL01_0615800	PBANKA_1117000	PBILCG01_0618000	PBLACG01_0617000	PCHAS_1116500	PCOAH_00035050	PcyM_1133000	AK88_02200	PGSY75_0005100	PGAL8A_00146200	Pgonderi_11.g3390	C922_00889	PKNH_1132600	PmUG01_11045800	Pml_79741	PocGH01_11039500	Pow_77745	PPRFG01_0616400	PRCDC_0616200	PRELSG_1130600	YYE_02539	PVL_110027500	PVP01_1131700	PY17X_1118100
OG0001600	1029	GTR+F+I+G4	12	kinetochore protein NUF2, putative	PF3D7_0316500	VWU_49283	PADL01_0315400	PBANKA_0414300	PBILCG01_0316000	PBLACG01_0317000	PCHAS_0415200	PCOAH_00020990	PcyM_0825500	AK88_00587	PGSY75_0316500	PGAL8A_00399800	Pgonderi_8.g2269	C922_02035	PKNH_0825300	PmUG01_08039600	Pml_79312	PocGH01_08032000	Pow_76806	PPRFG01_0317900	PRCDC_0315800	PRELSG_0410900	YYE_04046	PVL_000100400	PVP01_0823600	PY17X_0417100
OG0001601	396	TIM3+F+I+G4	10	formate-nitrite transporter	PF3D7_0316600	VWU_49284	PADL01_0315500	PBANKA_0414400	PBILCG01_0316100	PBLACG01_0317100	PCHAS_0415300	PCOAH_00021000	PcyM_0825400	AK88_00586	PGSY75_0316600	PGAL8A_00399700	Pgonderi_8.g2270	C922_02036	PKNH_0825200	PmUG01_08039500	Pml_79311	PocGH01_08031900	Pow_76805	PPRFG01_0318100	PRCDC_0315900	PRELSG_0411000	YYE_04045	PVL_000100500	PVP01_0823500	PY17X_0417200
OG0001602	537	TPM3+F+I+G4	18	protein YOP1, putative	PF3D7_0316700	VWU_49285	PADL01_0315600	PBANKA_0414500	PBILCG01_0316200	PBLACG01_0317200	PCHAS_0415400	PCOAH_00021010	PcyM_0825300	AK88_00585	PGSY75_0316700	PGAL8A_00399600	Pgonderi_8.g2271	C922_02037	PKNH_0825100	PmUG01_08039400	Pml_79310	PocGH01_08031800	Pow_76804	PPRFG01_0318200	PRCDC_0316000	PRELSG_0411100	YYE_04044	PVL_080023000	PVP01_0823400	PY17X_0417300
OG0001603	1104	GTR+F+I+G4	12	kinetochore protein NDC80, putative	PF3D7_0616200	VWU_49286	PADL01_0614500	PBANKA_1115700	PBILCG01_0616600	PBLACG01_0615400	PCHAS_1115300	PCOAH_00035170	PcyM_1134400	AK88_02188	PGSY75_0616200	PGAL8A_00144900	Pgonderi_11.g3379	C922_00876	PKNH_1133800	PmUG01_11047000	Pml_79755	PocGH01_11040700	Pow_77757	PPRFG01_0615000	PRCDC_0614900	PRELSG_1131900	YYE_02552	PVL_110028700	PVP01_1132900	PY17X_1116900
OG0001604	534	GTR+F+I+G4	20	conserved Plasmodium protein, unknown function	PF3D7_0616300	VWU_49287	PADL01_0614600	PBANKA_1115800	PBILCG01_0616700	PBLACG01_0615500	PCHAS_1115400	PCOAH_00035160	PcyM_1134300	AK88_02189	PGSY75_0616300	PGAL8A_00145000	Pgonderi_11.g3380	C922_00877	PKNH_1133700	PmUG01_11046900	Pml_79754	PocGH01_11040600	Pow_77756	PPRFG01_0615100	PRCDC_0615000	PRELSG_1131800	YYE_02551	PVL_110028500	PVP01_1132800	PY17X_1117000
OG0001605	2523	GTR+F+I+G4	8	TRAP-like protein	PF3D7_0616500	VWU_49289	PADL01_0614800	PBANKA_1116000	PBILCG01_0616900	PBLACG01_0615700	PCHAS_1115600	PCOAH_00035140	PcyM_1134100	AK88_02191	PGSY75_0616500	PGAL8A_00145300	Pgonderi_11.g3382	C922_00879	PKNH_1133500	PmUG01_11046700	Pml_79751	PocGH01_11040400	Pow_77754	PPRFG01_0615300	PRCDC_0615200	PRELSG_1131500	YYE_02549	PVL_110028400	PVP01_1132600	PY17X_1117200
OG0001606	1107	GTR+F+I+G4	8	conserved protein, unknown function	PF3D7_0616600	VWU_49290	PADL01_0614900	PBANKA_1116100	PBILCG01_0617000	PBLACG01_0615800	PCHAS_1115700	PCOAH_00035130	PcyM_1134000	AK88_02192	PGSY75_0616600	PGAL8A_00145400	Pgonderi_11.g3383	C922_00880	PKNH_1133400	PmUG01_11046600	Pml_79750	PocGH01_11040300	Pow_77753	PPRFG01_0615400	PRCDC_0615300	PRELSG_1131400	YYE_02548	PVL_110028300	PVP01_1132500	PY17X_1117300
OG0001607	1095	GTR+F+I+G4	10	ras GTPAse, putative	PF3D7_0616700	VWU_49291	PADL01_0615000	PBANKA_1116200	PBILCG01_0617100	PBLACG01_0615900	PCHAS_1115800	PCOAH_00035120	PcyM_1133900	AK88_02193	PGSY75_0616700	PGAL8A_00145500	Pgonderi_11.g3384	C922_00881	PKNH_1133300	PmUG01_11046500	Pml_79749	PocGH01_11040200	Pow_77752	PPRFG01_0615500	PRCDC_0615400	PRELSG_1131300	YYE_02547	PVL_110028200	PVP01_1132400	PY17X_1117400
OG0001608	2271	GTR+F+I+G4	16	double-strand break repair protein MRE11	PF3D7_0107800	VWU_49294	PADL01_0105400	PBANKA_0205600	PBILCG01_0106200	PBLACG01_0105400	PCHAS_0204000	PCOAH_00003470	PcyM_0209300	AK88_01057	PGSY75_0107800	PGAL8A_00104000	Pgonderi_2.g261	C922_04894	PKNH_0205800	PmUG01_02016000	Pml_70225	PocGH01_02014300	Pow_75295	PPRFG01_0106200	PRCDC_0105700	PRELSG_0209100	YYE_04523	PVL_000162900	PVP01_0207100	PY17X_0207000
OG0001609	552	GTR+F+I+G4	18	proteasome subunit beta type-3, putative	PF3D7_0108000	VWU_49296	PADL01_0105600	PBANKA_0205400	PBILCG01_0106400	PBLACG01_0105600	PCHAS_0203800	PCOAH_00003490	PcyM_0209100	AK88_01056	PGSY75_0108000	PGAL8A_00104200	Pgonderi_2.g259	C922_04893	PKNH_0205600	PmUG01_02015800	Pml_70223	PocGH01_02014100	Pow_75293	PPRFG01_0106400	PRCDC_0105900	PRELSG_0208900	YYE_04524	PVL_000171100	PVP01_0206900	PY17X_0206800
OG0001610	1641	GTR+F+I+G4	14	conserved protein, unknown function	PF3D7_0108100	VWU_49297	PADL01_0105700	PBANKA_0205300	PBILCG01_0106500	PBLACG01_0105700	PCHAS_0203700	PCOAH_00003500	PcyM_0209000	AK88_01055	PGSY75_0108100	PGAL8A_00104300	Pgonderi_2.g258	C922_04892	PKNH_0205500	PmUG01_02015700	Pml_70222	PocGH01_02014000	Pow_75292	PPRFG01_0106500	PRCDC_0106000	PRELSG_0208800	YYE_04525	PVL_000171000	PVP01_0206800	PY17X_0206700
OG0001611	609	GTR+F+I+G4	16	60S ribosomal protein L7ae/L30e, putative	PF3D7_0419800	VWU_49305	PADL01_0419000	PBANKA_0721900	PBILCG01_0413100	PBLACG01_0417900	PCHAS_0730900	PCOAH_00012350	PcyM_0529900	AK88_04473	PGSY75_0419800	PGAL8A_00093300	Pgonderi_5.g1079	C922_04522	PKNH_0512500	PmUG01_05037300	Pml_75041	PocGH01_05031000	Pow_75969	PPRFG01_0417100	PRCDC_0417300	PRELSG_0515100	YYE_04193	PVL_050023100	PVP01_0529200	PY17X_0721900
OG0001612	651	GTR+F+I+G4	18	apical merozoite protein	PF3D7_0419700	VWU_49306	PADL01_0418900	PBANKA_0721800	PBILCG01_0413000	PBLACG01_0417800	PCHAS_0730800	PCOAH_00012340	PcyM_0529800	AK88_04474	PGSY75_0419700	PGAL8A_00093200	Pgonderi_5.g1078	C922_04523	PKNH_0512400	PmUG01_05037200	Pml_75040	PocGH01_05030900	Pow_75968	PPRFG01_0417000	PRCDC_0417200	PRELSG_0515000	YYE_04194	PVL_050023000	PVP01_0529100	PY17X_0721800
OG0001613	423	TIM3+F+I+G4	14	syntaxin-6, putative	PF3D7_1452500	VWU_49308	PADL01_1452500	PBANKA_1316200	PBILCG01_1452000	PBLACG01_1451900	PCHAS_1319500	PCOAH_00045930	PcyM_1262700	AK88_03432	PGSY75_1452500	PGAL8A_00211700	Pgonderi_12.g4118	C922_00260	PKNH_1229600	PmUG01_12064500	Pml_80412	PocGH01_12062400	Pow_78411	PPRFG01_1453200	PRCDC_1451800	PRELSG_1228500	YYE_00165	PVL_120039200	PVP01_1254500	PY17X_1320000
OG0001614	816	TIM3+F+I+G4	16	U1 snRNP-associated protein, putative	PF3D7_1452700	VWU_49310	PADL01_1452700	PBANKA_1316400	PBILCG01_1452200	PBLACG01_1452100	PCHAS_1319700	PCOAH_00045910	PcyM_1262500	AK88_03430	PGSY75_1452700	PGAL8A_00211900	Pgonderi_12.g4116	C922_00258	PKNH_1229400	PmUG01_12064300	Pml_80410	PocGH01_12062200	Pow_78409	PPRFG01_1453400	PRCDC_1452000	PRELSG_1228300	YYE_00167	PVL_120039000	PVP01_1254300	PY17X_1320200
OG0001615	5001	GTR+F+I+G4	8	conserved Plasmodium membrane protein, unknown function	PF3D7_1313800	VWU_49313	PADL01_1312700	PBANKA_1412200	PBILCG01_1314200	PBLACG01_1311900	PCHAS_1414100	PCOAH_00038590	PcyM_1415500	AK88_00183	PGSY75_1313800	PGAL8A_00510100	Pgonderi_14.g5040	C922_00511	PKNH_1414400	PmUG01_14030500	Pml_80667	PocGH01_14021900	Pow_72248	PPRFG01_1315700	PRCDC_1312800	PRELSG_1411700	YYE_01224	PVL_000121800	PVP01_1414700	PY17X_1414000
OG0001616	1056	GTR+F+I+G4	14	ankyrin-repeat protein, putative	PF3D7_1313900	VWU_49314	PADL01_1312800	PBANKA_1412300	PBILCG01_1314300	PBLACG01_1312000	PCHAS_1414200	PCOAH_00038600	PcyM_1415600	AK88_00182	PGSY75_1313900	PGAL8A_00510200	Pgonderi_14.g5039	C922_00512	PKNH_1414500	PmUG01_14030600	Pml_80669	PocGH01_14022000	Pow_82303	PPRFG01_1315800	PRCDC_1312900	PRELSG_1411800	YYE_01225	PVL_140017300	PVP01_1414800	PY17X_1414100
OG0001617	2910	GTR+F+I+G4	14	conserved protein, unknown function	PF3D7_1314000	VWU_49315	PADL01_1312900	PBANKA_1412400	PBILCG01_1314400	PBLACG01_1312100	PCHAS_1414300	PCOAH_00038610	PcyM_1415700	AK88_00181	PGSY75_1314000	PGAL8A_00510300	Pgonderi_14.g5038	C922_00513	PKNH_1414600	PmUG01_14030700	Pml_80670	PocGH01_14022100	Pow_82304	PPRFG01_1315900	PRCDC_1313000	PRELSG_1411900	YYE_01226	PVL_140017400	PVP01_1414900	PY17X_1414200
OG0001618	1899	GTR+F+I+G4	16	conserved Plasmodium protein, unknown function	PF3D7_1314100	VWU_49316	PADL01_1313000	PBANKA_1412500	PBILCG01_1314500	PBLACG01_1312200	PCHAS_1414400	PCOAH_00038620	PcyM_1415800	AK88_00180	PGSY75_1314100	PGAL8A_00510400	Pgonderi_14.g5037	C922_00514	PKNH_1414700	PmUG01_14030800	Pml_80671	PocGH01_14022200	Pow_82305	PPRFG01_1316000	PRCDC_1313100	PRELSG_1412000	YYE_01227	PVL_140017500	PVP01_1415000	PY17X_1414300
OG0001619	8307	GTR+F+I+G4	6	dynein heavy chain, putative	PF3D7_0718000	VWU_49317	PADL01_0716000	PBANKA_0615700	PBILCG01_0711500	PBLACG01_0715000	PCHAS_0617400	PCOAH_00004920	PcyM_0317300	AK88_02510	PGSY75_0718000	PGAL8A_00065100	Pgonderi_3.g487	C922_04342	PKNH_0313000	PmUG01_03024500	Pml_70429	PocGH01_03021900	Pow_75516	PPRFG01_0717200	PRCDC_0715300	PRELSG_0311700	YYE_03653	PVL_030013400	PVP01_0313800	PY17X_0618400
OG0001620	3666	GTR+F+I+G4	14	exported serine/threonine protein kinase	PF3D7_0718100	VWU_49318	PADL01_0716100	PBANKA_0615800	PBILCG01_0711600	PBLACG01_0715100	PCHAS_0617500	PCOAH_00004910	PcyM_0317800	AK88_02509	PGSY75_0718100	PGAL8A_00065200	Pgonderi_3.g488	C922_04343	PKNH_0313100	PmUG01_03024600	Pml_70430	PocGH01_03022000	Pow_75517	PPRFG01_0717300	PRCDC_0715400	PRELSG_0311800	YYE_03654	PVL_030013500	PVP01_0313900	PY17X_0618500
OG0001621	852	GTR+F+I+G4	8	conserved Plasmodium protein, unknown function	PF3D7_0811700	VWU_49327	PADL01_0810800	PBANKA_1425800	PBILCG01_0817100	PBLACG01_0811500	PCHAS_1427600	PCOAH_00040040	PcyM_1429900	AK88_05417	PGSY75_0811700	PGAL8A_00524400	Pgonderi_14.g5157	C922_00654	PKNH_1429000	PmUG01_14044600	Pml_80796	PocGH01_14035900	Pow_82437	PPRFG01_0813100	PRCDC_0811000	PRELSG_1425900	YYE_01068	PVL_000148000	PVP01_1428600	PY17X_1427900
OG0001622	1341	TVM+F+I+G4	16	conserved Plasmodium protein, unknown function	PF3D7_0811800	VWU_49328	PADL01_0810900	PBANKA_1425700	PBILCG01_0817200	PBLACG01_0811600	PCHAS_1427500	PCOAH_00040030	PcyM_1429800	AK88_05416	PGSY75_0811800	PGAL8A_00524300	Pgonderi_14.g5158	C922_00653	PKNH_1428900	PmUG01_14044500	Pml_80794	PocGH01_14035800	Pow_82436	PPRFG01_0813200	PRCDC_0811100	PRELSG_1425800	YYE_01069	PVL_000148100	PVP01_1428500	PY17X_1427800
OG0001623	2721	GTR+F+I+G4	8	RNA-binding protein, putative	PF3D7_0811900	VWU_49329	PADL01_0811000	PBANKA_1425600	PBILCG01_0817300	PBLACG01_0811700	PCHAS_1427400	PCOAH_00040020	PcyM_1429700	AK88_05415	PGSY75_0811900	PGAL8A_00524200	Pgonderi_14.g5159	C922_00652	PKNH_1428800	PmUG01_14044400	Pml_80793	PocGH01_14035700	Pow_82435	PPRFG01_0813300	PRCDC_0811200	PRELSG_1425700	YYE_01070	PVL_000148200	PVP01_1428400	PY17X_1427700
OG0001624	324	TIM3+F+I+G4	12	iron-sulfur cluster assembly protein SufA	PF3D7_0522700	VWU_49333	PADL01_0521700	PBANKA_1237400	PBILCG01_0521300	PBLACG01_0522400	PCHAS_1237900	PCOAH_00029340	PcyM_1009100	AK88_02817	PGSY75_0522700	PGAL8A_00069900	Pgonderi_10.g3016	C922_01370	PKNH_1010200	PmUG01_10021900	Pml_71648	PocGH01_10019000	Pow_77443	PPRFG01_0523900	PRCDC_0521800	PRELSG_1009100	YYE_01713	PVL_100013200	PVP01_1011200	PY17X_1240700
OG0001625	1377	TIM3+F+I+G4	10	magnesium transporter NIPA, putative	PF3D7_0522600	VWU_49334	PADL01_0521600	PBANKA_1237300	PBILCG01_0521200	PBLACG01_0522300	PCHAS_1237800	PCOAH_00029350	PcyM_1009200	AK88_02818	PGSY75_0522600	PGAL8A_00069800	Pgonderi_10.g3015	C922_01369	PKNH_1010300	PmUG01_10022000	Pml_71649	PocGH01_10019100	Pow_77444	PPRFG01_0523800	PRCDC_0521700	PRELSG_1009200	YYE_01712	PVL_100013300	PVP01_1011300	PY17X_1240600
OG0001627	531	GTR+F+I+G4	14	sporozoite and liver stage asparagine-rich protein	PF3D7_1147000	VWU_49339	PADL01_1145100	PBANKA_0902100	PBILCG01_1141300	PBLACG01_1145300	PCHAS_0703300	PCOAH_00028040	PcyM_0952100	AK88_05057	PGSY75_1147000	PGAL8A_00374400	Pgonderi_9.g2713	C922_02462	PKNH_0944800	PmUG01_09055900	Pml_71561	PocGH01_09053000	Pow_77344	PPRFG01_1147600	PRCDC_1145300	PRELSG_0944300	YYE_03137	PVL_000082300	PVP01_0947600	PY17X_0903500
OG0001628	774	GTR+F+I+G4	16	conserved Plasmodium protein, unknown function	PF3D7_1365000	VWU_49349	PADL01_1363900	PBANKA_1140800	PBILCG01_1363900	PBLACG01_1362400	PCHAS_1140300	PCOAH_00032420	PcyM_1106300	AK88_02378	PGSY75_1365000	PGAL8A_00171500	Pgonderi_11.g3195	C922_01139	PKNH_1106300	PmUG01_11021200	Pml_79506	PocGH01_11015600	Pow_77507	PPRFG01_1366800	PRCDC_1363900	PRELSG_1105500	YYE_02300	PVL_110008400	PVP01_1107000	PY17X_1142200
OG0001629	711	TIM3+F+I+G4	18	ferrochelatase	PF3D7_1364900	VWU_49350	PADL01_1363800	PBANKA_1140700	PBILCG01_1363800	PBLACG01_1362300	PCHAS_1140200	PCOAH_00032430	PcyM_1106400	AK88_02377	PGSY75_1364900	PGAL8A_00171400	Pgonderi_11.g3194	C922_01138	PKNH_1106400	PmUG01_11021300	Pml_79507	PocGH01_11015700	Pow_77508	PPRFG01_1366700	PRCDC_1363800	PRELSG_1105600	YYE_02301	PVL_110008500	PVP01_1107100	PY17X_1142100
OG0001630	282	TIM3+F+G4	18	DNA-directed RNA polymerases I, II, and III subunit RPABC1, putative	PF3D7_1364800	VWU_49351	PADL01_1363700	PBANKA_1140600	PBILCG01_1363700	PBLACG01_1362200	PCHAS_1140100	PCOAH_00032440	PcyM_1106500	AK88_02376	PGSY75_1364800	PGAL8A_00171300	Pgonderi_11.g3193	C922_01136	PKNH_1106500	PmUG01_11021400	Pml_79508	PocGH01_11015800	Pow_77509	PPRFG01_1366600	PRCDC_1363700	PRELSG_1105700	YYE_02302	PVL_110008600	PVP01_1107200	PY17X_1142000
OG0001631	2121	GTR+F+I+G4	20	aldehyde reductase, putative	PF3D7_1364600	VWU_49352	PADL01_1363500	PBANKA_1140500	PBILCG01_1363600	PBLACG01_1362000	PCHAS_1140000	PCOAH_00032460	PcyM_1106700	AK88_02374	PGSY75_1364600	PGAL8A_00171100	Pgonderi_11.g3191	C922_01134	PKNH_1106700	PmUG01_11021600	Pml_79510	PocGH01_11016000	Pow_77511	PPRFG01_1366400	PRCDC_1363500	PRELSG_1105900	YYE_02303	PVL_110008800	PVP01_1107400	PY17X_1141900
OG0001632	1056	TIM3+F+I+G4	18	eukaryotic translation initiation factor 5, putative	PF3D7_1206700	VWU_49354	PADL01_1207100	PBANKA_0605300	PBILCG01_1207700	PBLACG01_1206000	PCHAS_0607100	PCOAH_00006970	PcyM_1307100	AK88_02029	PGSY75_1206700	PGAL8A_00315300	Pgonderi_13.g4497	C922_05199	PKNH_1306700	PmUG01_13016700	Pml_71973	PocGH01_13016600	Pow_78648	PPRFG01_1248200	PRCDC_1206000	PRELSG_1305500	YYE_03551	PVL_130007800	PVP01_1305800	PY17X_0607800
OG0001633	1095	TIM3+F+I+G4	12	DNA-directed RNA polymerase III subunit RPC2, putative	PF3D7_1206600	VWU_49355	PADL01_1207000	PBANKA_0605200	PBILCG01_1207600	PBLACG01_1205900	PCHAS_0607000	PCOAH_00006960	PcyM_1307000	AK88_02030	PGSY75_1206600	PGAL8A_00315400	Pgonderi_13.g4496	C922_05200	PKNH_1306600	PmUG01_13016600	Pml_71972	PocGH01_13016500	Pow_78647	PPRFG01_1248300	PRCDC_1205900	PRELSG_1305400	YYE_03550	PVL_130007700	PVP01_1305700	PY17X_0607700
OG0001635	417	TIM3+F+I+G4	10	tRNA m(1)G methyltransferase, putative	PF3D7_1119100	VWU_49358	PADL01_1117200	PBANKA_0929000	PBILCG01_1116200	PBLACG01_1116900	PCHAS_0915300	PCOAH_00025090	PcyM_0921800	AK88_02660	PGSY75_1119100	PGAL8A_00345700	Pgonderi_9.g2335	C922_04191	PKNH_0916800	PmUG01_09028400	Pml_71293	PocGH01_09025300	Pow_77071	PPRFG01_1119800	PRCDC_1117500	PRELSG_0915900	YYE_02862	PVL_000009100	PVP01_0919700	PY17X_0931000
OG0001636	246	TN+F+I+G4	14	conserved protein, unknown function	PF3D7_1119200	VWU_49359	PADL01_1117300	PBANKA_0928900	PBILCG01_1116300	PBLACG01_1117000	PCHAS_0915400	PCOAH_00025100	PcyM_0921900	AK88_02661	PGSY75_1119200	PGAL8A_00345800	Pgonderi_9.g2334	C922_04190	PKNH_0916900	PmUG01_09028500	Pml_71294	PocGH01_09025400	Pow_77072	PPRFG01_1119900	PRCDC_1117600	PRELSG_0916000	YYE_02863	PVL_000160300	PVP01_0919800	PY17X_0930900
OG0001637	276	TIM3+F+I+G4	18	splicing factor U2AF small subunit, putative	PF3D7_1119300	VWU_49360	PADL01_1117400	PBANKA_0928800	PBILCG01_1116400	PBLACG01_1117100	PCHAS_0915500	PCOAH_00025110	PcyM_0922000	AK88_02662	PGSY75_1119300	PGAL8A_00345900	Pgonderi_9.g2333	C922_04189	PKNH_0917000	PmUG01_09028600	Pml_71295	PocGH01_09025500	Pow_77073	PPRFG01_1120000	PRCDC_1117700	PRELSG_0916100	YYE_02864	PVL_000160200	PVP01_0919900	PY17X_0930800
OG0001639	1071	TIM3+F+I+G4	10	aspartate carbamoyltransferase	PF3D7_1344800	VWU_49364	PADL01_1343900	PBANKA_1357700	PBILCG01_1345000	PBLACG01_1342400	PCHAS_1362300	PCOAH_00041410	PcyM_1211700	AK88_04451	PGSY75_1344800	PGAL8A_00255900	Pgonderi_12.g3701	C922_01934	PKNH_1256500	PmUG01_12020100	Pml_79978	PocGH01_12018300	Pow_77989	PPRFG01_1346700	PRCDC_1343800	PRELSG_1253100	YYE_00595	PVL_120011900	PVP01_1210000	PY17X_1363400
OG0001640	1326	GTR+F+I+G4	8	conserved Plasmodium protein, unknown function	PF3D7_1344900	VWU_49365	PADL01_1344000	PBANKA_1357800	PBILCG01_1345100	PBLACG01_1342500	PCHAS_1362400	PCOAH_00041400	PcyM_1211600	AK88_04452	PGSY75_1344900	PGAL8A_00256000	Pgonderi_12.g3702	C922_01935	PKNH_1256400	PmUG01_12020000	Pml_79977	PocGH01_12018200	Pow_77988	PPRFG01_1346800	PRCDC_1343900	PRELSG_1253000	YYE_00596	PVL_120011800	PVP01_1209900	PY17X_1363500
OG0001641	954	GTR+F+I+G4	12	Pf77 protein	PF3D7_0621400	VWU_49371	PADL01_0619500	PBANKA_1120400	PBILCG01_0621700	PBLACG01_0620800	PCHAS_1119900	PCOAH_00034670	PcyM_1129100	AK88_02237	PGSY75_0621400	PGAL8A_00149900	Pgonderi_11.g3426	C922_00925	PKNH_1128800	PmUG01_11042200	Pml_79707	PocGH01_11035900	Pow_77711	PPRFG01_0620000	PRCDC_0619800	PRELSG_1126900	YYE_02503	PVL_000084900	PVP01_1128100	PY17X_1121700
OG0001642	951	TVM+F+I+G4	12	ribonuclease P/MRP protein subunit RPP1, putative	PF3D7_0621500	VWU_49372	PADL01_0619600	PBANKA_1120500	PBILCG01_0621800	PBLACG01_0620900	PCHAS_1120000	PCOAH_00034660	PcyM_1129000	AK88_02238	PGSY75_0621500	PGAL8A_00150000	Pgonderi_11.g3427	C922_00926	PKNH_1128700	PmUG01_11042100	Pml_79705	PocGH01_11035800	Pow_77710	PPRFG01_0620100	PRCDC_0619900	PRELSG_1126800	YYE_02502	PVL_000085000	PVP01_1128000	PY17X_1121800
OG0001643	4146	GTR+F+I+G4	8	RAP protein, putative	PF3D7_0621700	VWU_49373	PADL01_0619800	PBANKA_1120600	PBILCG01_0622000	PBLACG01_0621100	PCHAS_1120100	PCOAH_00034640	PcyM_1128800	AK88_02240	PGSY75_0621700	PGAL8A_00150200	Pgonderi_11.g3428	C922_00928	PKNH_1128500	PmUG01_11041900	Pml_79704	PocGH01_11035600	Pow_77709	PPRFG01_0620300	PRCDC_0620100	PRELSG_1126600	YYE_02500	PVL_000085200	PVP01_1127800	PY17X_1122000
OG0001644	1908	GTR+F+I+G4	12	signal recognition particle subunit SRP68, putative	PF3D7_0621900	VWU_49375	PADL01_0620000	PBANKA_1120800	PBILCG01_0622200	PBLACG01_0621300	PCHAS_1120300	PCOAH_00034620	PcyM_1128600	AK88_02242	PGSY75_0621900	PGAL8A_00150400	Pgonderi_11.g3430	C922_00930	PKNH_1128300	PmUG01_11041700	Pml_79702	PocGH01_11035400	Pow_77707	PPRFG01_0620500	PRCDC_0620300	PRELSG_1126400	YYE_02499	PVL_110026400	PVP01_1127600	PY17X_1122200
OG0001645	555	TN+F+I+G4	16	V-type proton ATPase subunit D, putative	PF3D7_1341900	VWU_49381	PADL01_1341000	PBANKA_1355000	PBILCG01_1342100	PBLACG01_1339500	PCHAS_1359600	PCOAH_00041700	PcyM_1214900	AK88_05115	PGSY75_1341900	PGAL8A_00253000	Pgonderi_12.g3672	C922_01905	PKNH_1259500	PmUG01_12023000	Pml_80011	PocGH01_12021200	Pow_78017	PPRFG01_1343800	PRCDC_1340900	PRELSG_1256000	YYE_00568	PVL_000078700	PVP01_1212900	PY17X_1360700
OG0001646	1236	TIM3+F+I+G4	14	inner membrane complex protein 1k, putative	PF3D7_1341800	VWU_49382	PADL01_1340900	PBANKA_1354900	PBILCG01_1342000	PBLACG01_1339400	PCHAS_1359500	PCOAH_00041710	PcyM_1215000	AK88_05114	PGSY75_1341800	PGAL8A_00252900	Pgonderi_12.g3671	C922_01904	PKNH_1259600	PmUG01_12023100	Pml_80012	PocGH01_12021300	Pow_78018	PPRFG01_1343700	PRCDC_1340800	PRELSG_1256100	YYE_00567	PVL_000078600	PVP01_1213000	PY17X_1360600
OG0001647	1011	GTR+F+G4	10	inner membrane complex suture component, putative	PF3D7_1341500	VWU_49384	PADL01_1340600	PBANKA_1354600	PBILCG01_1341700	PBLACG01_1339100	PCHAS_1359200	PCOAH_00041740	PcyM_1215300	AK88_03507	PGSY75_1341500	PGAL8A_00252600	Pgonderi_12.g3669	C922_01901	PKNH_1259900	PmUG01_12023400	Pml_80015	PocGH01_12021600	Pow_78021	PPRFG01_1343400	PRCDC_1340500	PRELSG_1256400	YYE_00564	PVL_000116500	PVP01_1213300	PY17X_1360300
OG0001648	657	TVM+F+I+G4	18	conserved Plasmodium protein, unknown function	PF3D7_0706600	VWU_49391	PADL01_0705300	PBANKA_0804200	PBILCG01_0705800	PBLACG01_0705700	PCHAS_0804500	PCOAH_00000590	PcyM_0107500	AK88_00987	PGSY75_0706600	PGAL8A_00046700	Pgonderi_1.g43	C922_02998	PKNH_0105100	PmUG01_01018100	Pml_74703	PocGH01_01014400	Pow_75136	PPRFG01_0706100	PRCDC_0704800	PRELSG_0104500	YYE_01839	PVL_000053500	PVP01_0106800	PY17X_0806900
OG0001649	684	TIM3+F+I+G4	16	conserved protein, unknown function	PF3D7_1214900	VWU_49393	PADL01_1215400	PBANKA_1430700	PBILCG01_1215400	PBLACG01_1214500	PCHAS_1432600	PCOAH_00055460	PcyM_1435200	AK88_03889	PGSY75_1214900	PGAL8A_00529500	Pgonderi_14.g5112	C922_00700	PKNH_1434400	PmUG01_14049700	Pml_80837	PocGH01_14041000	Pow_82485	PPRFG01_1240000	PRCDC_1214200	PRELSG_1431000	YYE_01021	PVL_140032600	PVP01_1433700	PY17X_1432900
OG0001650	2220	GTR+F+I+G4	6	SUN domain-containing protein, putative	PF3D7_1215100	VWU_49395	PADL01_1215600	PBANKA_1430900	PBILCG01_1215600	PBLACG01_1214700	PCHAS_1432800	PCOAH_00055440	PcyM_1435400	AK88_03101	PGSY75_1215100	PGAL8A_00529700	Pgonderi_14.g5110	C922_00702	PKNH_1434600	PmUG01_14049900	Pml_80839	PocGH01_14041200	Pow_82487	PPRFG01_1239800	PRCDC_1214400	PRELSG_1431200	YYE_01019	PVL_140032800	PVP01_1433900	PY17X_1433100
OG0001651	828	TIM3+F+I+G4	10	peptidyl-prolyl cis-trans isomerase	PF3D7_1215200	VWU_49396	PADL01_1215700	PBANKA_1431000	PBILCG01_1215700	PBLACG01_1214800	PCHAS_1432900	PCOAH_00055430	PcyM_1435500	AK88_03102	PGSY75_1215200	PGAL8A_00529800	Pgonderi_14.g5109	C922_05869	PKNH_1434700	PmUG01_14050000	Pml_80840	PocGH01_14041300	Pow_82488	PPRFG01_1239700	PRCDC_1214500	PRELSG_1431300	YYE_01018	PVL_140032900	PVP01_1434000	PY17X_1433200
OG0001652	255	HKY+F+G4	22	10 kDa chaperonin	PF3D7_1215300	VWU_49397	PADL01_1215800	PBANKA_1431050	PBILCG01_1215800	PBLACG01_1214900	PCHAS_1432950	PCOAH_00055420	PcyM_1435600	AK88_03103	PGSY75_1215300	PGAL8A_00529900	Pgonderi_14.g5108	C922_00703	PKNH_1434800	PmUG01_14050100	Pml_80841	PocGH01_14041400	Pow_82489	PPRFG01_1239600	PRCDC_1214600	PRELSG_1431400	YYE_01017	PVL_140033000	PVP01_1434100	PY17X_1433300
OG0001653	1374	GTR+F+I+G4	10	conserved Plasmodium protein, unknown function	PF3D7_1215400	VWU_49398	PADL01_1215900	PBANKA_1431100	PBILCG01_1215900	PBLACG01_1215000	PCHAS_1433100	PCOAH_00055410	PcyM_1435700	AK88_03104	PGSY75_1215400	PGAL8A_00530000	Pgonderi_14.g5107	C922_00704	PKNH_1434900	PmUG01_14050200	Pml_80842	PocGH01_14041500	Pow_82490	PPRFG01_1239500	PRCDC_1214700	PRELSG_1431500	YYE_01016	PVL_140033100	PVP01_1434200	PY17X_1433400
OG0001654	249	GTR+F+I+G4	20	conserved protein, unknown function	PF3D7_1215600	VWU_49400	PADL01_1216100	PBANKA_1431300	PBILCG01_1216100	PBLACG01_1215200	PCHAS_1433300	PCOAH_00055390	PcyM_1435900	AK88_03106	PGSY75_1215600	PGAL8A_00530200	Pgonderi_14.g5106	C922_00706	PKNH_1435100	PmUG01_14050400	Pml_80844	PocGH01_14041700	Pow_82492	PPRFG01_1239300	PRCDC_1214900	PRELSG_1431700	YYE_01014	PVL_140033300	PVP01_1434400	PY17X_1433600
OG0001655	1644	GTR+F+I+G4	12	pre-rRNA-processing protein ESF1, putative	PF3D7_1207100	VWU_49402	PADL01_1207500	PBANKA_0605700	PBILCG01_1208100	PBLACG01_1206400	PCHAS_0607500	PCOAH_00007010	PcyM_1307700	AK88_02024	PGSY75_1207100	PGAL8A_00314900	Pgonderi_13.g4501	C922_05195	PKNH_1307100	PmUG01_13017100	Pml_71979	PocGH01_13017000	Pow_78652	PPRFG01_1247800	PRCDC_1206400	PRELSG_1305900	YYE_03555	PVL_000178700	PVP01_1306200	PY17X_0608200
OG0001656	1152	GTR+F+I+G4	10	conserved Plasmodium protein, unknown function	PF3D7_1207000	VWU_49403	PADL01_1207400	PBANKA_0605600	PBILCG01_1208000	PBLACG01_1206300	PCHAS_0607400	PCOAH_00007000	PcyM_1307500	AK88_02025	PGSY75_1207000	PGAL8A_00315000	Pgonderi_13.g4499	C922_05196	PKNH_1307000	PmUG01_13017000	Pml_71978	PocGH01_13016900	Pow_78651	PPRFG01_1247900	PRCDC_1206300	PRELSG_1305800	YYE_03554	PVL_130008200	PVP01_1306100	PY17X_0608100
OG0001657	1200	GTR+F+I+G4	8	conserved protein, unknown function	PF3D7_1023600	VWU_49407	PADL01_1022100	PBANKA_0507800	PBILCG01_1022700	PBLACG01_1022100	PCHAS_0507900	PCOAH_00014660	PcyM_0610900	AK88_04376	PGSY75_1023600	PGAL8A_00482900	Pgonderi_6.g1329	C922_03444	PKNH_0608100	PmUG01_10034900	Pml_71780	PocGH01_06016700	Pow_76068	PPRFG01_1024800	PRCDC_1023000	PRELSG_0607300	YYE_03810	PVL_060011200	PVP01_0608800	PY17X_0508900
OG0001658	432	TIM3+F+I+G4	14	HORMA domain protein, putative	PF3D7_1023400	VWU_49409	PADL01_1021900	PBANKA_0507600	PBILCG01_1022500	PBLACG01_1021900	PCHAS_0507700	PCOAH_00014670	PcyM_0610700	AK88_04374	PGSY75_1023400	PGAL8A_00482700	Pgonderi_6.g1330	C922_03446	PKNH_0607900	PmUG01_10034700	Pml_71778	PocGH01_06016500	Pow_76067	PPRFG01_1024600	PRCDC_1022800	PRELSG_0607100	YYE_03808	PVL_060011100	PVP01_0608600	PY17X_0508700
OG0001659	942	TIM3+F+I+G4	16	orotidine 5'-phosphate decarboxylase	PF3D7_1023200	VWU_49411	PADL01_1021700	PBANKA_0507400	PBILCG01_1022300	PBLACG01_1021700	PCHAS_0507500	PCOAH_00014690	PcyM_0610400	AK88_04372	PGSY75_1023200	PGAL8A_00482500	Pgonderi_6.g1331	C922_03448	PKNH_0607700	PmUG01_10034500	Pml_71776	PocGH01_06016300	Pow_76065	PPRFG01_1024400	PRCDC_1022600	PRELSG_0606900	YYE_03806	PVL_060010900	PVP01_0608400	PY17X_0508500
OG0001660	1368	GTR+F+I+G4	10	conserved protein, unknown function	PF3D7_1024700	VWU_49412	PADL01_1023200	PBANKA_0508900	PBILCG01_1023800	PBLACG01_1023200	PCHAS_0509000	PCOAH_00014550	PcyM_0612200	AK88_04389	PGSY75_1024700	PGAL8A_00484000	Pgonderi_6.g1317	C922_03431	PKNH_0609200	PmUG01_10036000	Pml_71790	PocGH01_06017800	Pow_76079	PPRFG01_1025900	PRCDC_1024100	PRELSG_0608400	YYE_03822	PVL_000160500	PVP01_0609900	PY17X_0510000
OG0001661	897	GTR+F+I+G4	16	conserved Plasmodium protein, unknown function	PF3D7_0526400	VWU_49413	PADL01_0525400	PBANKA_1241200	PBILCG01_0524700	PBLACG01_0526100	PCHAS_1241600	PCOAH_00028970	PcyM_1005200	AK88_04737	PGSY75_0526400	PGAL8A_00073700	Pgonderi_10.g2832	C922_01407	PKNH_1006400	PmUG01_10018100	Pml_71615	PocGH01_10015200	Pow_77405	PPRFG01_0527600	PRCDC_0525500	PRELSG_1005300	YYE_01750	PVL_100009700	PVP01_1007400	PY17X_1244400
OG0001662	1836	TVM+F+I+G4	10	RAP protein, putative	PF3D7_0526000	VWU_49417	PADL01_0525000	PBANKA_1240800	PBILCG01_0524300	PBLACG01_0525700	PCHAS_1241200	PCOAH_00029010	PcyM_1005600	AK88_04741	PGSY75_0526000	PGAL8A_00073300	Pgonderi_10.g2835	C922_01403	PKNH_1006800	PmUG01_10018500	Pml_71619	PocGH01_10015600	Pow_77409	PPRFG01_0527200	PRCDC_0525100	PRELSG_1005700	YYE_01746	PVL_100010100	PVP01_1007800	PY17X_1244000
OG0001663	792	TIM3+F+I+G4	22	NIMA related kinase 2	PF3D7_0525900	VWU_49418	PADL01_0524900	PBANKA_1240700	PBILCG01_0524200	PBLACG01_0525600	PCHAS_1241100	PCOAH_00029020	PcyM_1005700	AK88_04742	PGSY75_0525900	PGAL8A_00073200	Pgonderi_10.g2836	C922_01402	PKNH_1006900	PmUG01_10018600	Pml_71620	PocGH01_10015700	Pow_77410	PPRFG01_0527100	PRCDC_0525000	PRELSG_1005800	YYE_01745	PVL_100010200	PVP01_1007900	PY17X_1243900
OG0001664	885	TIM3+F+G4	18	inner membrane complex protein 1g, putative	PF3D7_0525800	VWU_49419	PADL01_0524800	PBANKA_1240600	PBILCG01_0524100	PBLACG01_0525500	PCHAS_1241000	PCOAH_00029030	PcyM_1005800	AK88_04743	PGSY75_0525800	PGAL8A_00073100	Pgonderi_10.g2837	C922_01401	PKNH_1007000	PmUG01_10018700	Pml_71621	PocGH01_10015800	Pow_77411	PPRFG01_0527000	PRCDC_0524900	PRELSG_1005900	YYE_01744	PVL_100010300	PVP01_1008000	PY17X_1243800
OG0001665	606	TIM3+F+I+G4	14	RNA methyltransferase, putative	PF3D7_0525600	VWU_49421	PADL01_0524600	PBANKA_1240400	PBILCG01_0523900	PBLACG01_0525300	PCHAS_1240800	PCOAH_00029050	PcyM_1006000	AK88_04745	PGSY75_0525600	PGAL8A_00072900	Pgonderi_10.g2838	C922_01399	PKNH_1007200	PmUG01_10018900	Pml_71623	PocGH01_10016000	Pow_77413	PPRFG01_0526800	PRCDC_0524700	PRELSG_1006100	YYE_01742	PVL_100010500	PVP01_1008200	PY17X_1243600
OG0001666	1461	TIM3+F+I+G4	10	YTH domain-containing protein 1, putative	PF3D7_1419900	VWU_49422	PADL01_1419600	PBANKA_1023300	PBILCG01_1420600	PBLACG01_1419000	PCHAS_1024100	PCOAH_00049360	PcyM_1334300	AK88_00512	PGSY75_1419900	PGAL8A_00291700	Pgonderi_13.g4717	C922_03655	PKNH_1338100	PmUG01_13039000	Pml_72319	PocGH01_13039900	Pow_78871	PPRFG01_1420300	PRCDC_1419200	PRELSG_1331100	YYE_02063	PVL_130020700	PVP01_1329000	PY17X_1025200
OG0001667	1275	GTR+F+I+G4	10	eukaryotic translation initiation factor 3 subunit H, putative	PF3D7_1419700	VWU_49424	PADL01_1419400	PBANKA_1023500	PBILCG01_1420400	PBLACG01_1418700	PCHAS_1024300	PCOAH_00049380	PcyM_1334500	AK88_00514	PGSY75_1419700	PGAL8A_00291500	Pgonderi_13.g4719	C922_03657	PKNH_1338300	PmUG01_13039200	Pml_72323	PocGH01_13040100	Pow_78873	PPRFG01_1420100	PRCDC_1419000	PRELSG_1331300	YYE_02065	PVL_130020900	PVP01_1329200	PY17X_1025400
OG0001668	1563	GTR+F+I+G4	16	glycine--tRNA ligase	PF3D7_1420400	VWU_49425	PADL01_1420100	PBANKA_1022800	PBILCG01_1421100	PBLACG01_1419500	PCHAS_1023600	PCOAH_00049310	PcyM_1333600	AK88_00507	PGSY75_1420400	PGAL8A_00292200	Pgonderi_13.g4711	C922_03650	PKNH_1337600	PmUG01_13038500	Pml_72314	PocGH01_13039400	Pow_78865	PPRFG01_1420800	PRCDC_1419700	PRELSG_1330600	YYE_02058	PVL_000005800	PVP01_1328500	PY17X_1024700
OG0001669	561	TIM3+F+I+G4	14	DNL-type zinc finger protein	PF3D7_1420300	VWU_49426	PADL01_1420000	PBANKA_1022900	PBILCG01_1421000	PBLACG01_1419400	PCHAS_1023700	PCOAH_00049320	PcyM_1333800	AK88_00508	PGSY75_1420300	PGAL8A_00292100	Pgonderi_13.g4713	C922_03651	PKNH_1337700	PmUG01_13038600	Pml_72315	PocGH01_13039500	Pow_78866	PPRFG01_1420700	PRCDC_1419600	PRELSG_1330700	YYE_02059	PVL_000005700	PVP01_1328600	PY17X_1024800
OG0001670	873	GTR+F+I+G4	8	translation initiation factor eIF-2B subunit alpha, putative	PF3D7_0828500	VWU_49429	PADL01_0827700	PBANKA_0702200	PBILCG01_0832900	PBLACG01_0828300	PCHAS_0935800	PCOAH_00010140	PcyM_0504700	AK88_00727	PGSY75_0828500	PGAL8A_00121700	Pgonderi_5.g869	C922_02695	PKNH_1322600	PmUG01_05017500	Pml_74841	PocGH01_05012400	Pow_75786	PPRFG01_0830000	PRCDC_0827800	PRELSG_1310800	YYE_04387	PVL_050007600	PVP01_0505900	PY17X_0702500
OG0001671	2469	GTR+F+I+G4	8	conserved protein, unknown function	PF3D7_0828700	VWU_49430	PADL01_0827900	PBANKA_0702000	PBILCG01_0833100	PBLACG01_0828500	PCHAS_0936000	PCOAH_00010120	PcyM_0504500	AK88_00725	PGSY75_0828700	PGAL8A_00122000	Pgonderi_5.g867	C922_02697	PKNH_1322800	PmUG01_05017300	Pml_74839	PocGH01_05012200	Pow_75784	PPRFG01_0830200	PRCDC_0828000	PRELSG_1311100	YYE_04389	PVL_050007400	PVP01_0505700	PY17X_0702300
OG0001672	1776	TIM3+F+I+G4	10	GPI-anchored micronemal antigen	PF3D7_0828800	VWU_49431	PADL01_0828000	PBANKA_0701900	PBILCG01_0833200	PBLACG01_0828600	PCHAS_0936100	PCOAH_00010110	PcyM_0504400	AK88_00724	PGSY75_0828800	PGAL8A_00122100	Pgonderi_5.g866	C922_05301	PKNH_1322900	PmUG01_05017200	Pml_74838	PocGH01_05012100	Pow_75783	PPRFG01_0830300	PRCDC_0828100	PRELSG_1311200	YYE_04390	PVL_050007300	PVP01_0505600	PY17X_0702200
OG0001673	507	TN+F+I+G4	14	vacuolar protein sorting-associated protein 29	PF3D7_1406700	VWU_49435	PADL01_1406300	PBANKA_1035500	PBILCG01_1407300	PBLACG01_1405400	PCHAS_1036300	PCOAH_00050660	PcyM_1349300	AK88_01797	PGSY75_1406700	PGAL8A_00278600	Pgonderi_13.g4364	C922_03800	PKNH_1351400	PmUG01_13051500	Pml_72518	PocGH01_13052900	Pow_78999	PPRFG01_1407100	PRCDC_1406000	PRELSG_1344100	YYE_02189	PVL_000007600	PVP01_1342000	PY17X_1037900
OG0001674	3033	GTR+F+I+G4	8	ATP-dependent Clp protease regulatory subunit ClpC	PF3D7_1406600	VWU_49436	PADL01_1406200	PBANKA_1035600	PBILCG01_1407200	PBLACG01_1405300	PCHAS_1036400	PCOAH_00050670	PcyM_1349400	AK88_01798	PGSY75_1406600	PGAL8A_00278500	Pgonderi_13.g4363	C922_03801	PKNH_1351500	PmUG01_13051600	Pml_72520	PocGH01_13053000	Pow_79000	PPRFG01_1407000	PRCDC_1405900	PRELSG_1344200	YYE_02190	PVL_000007700	PVP01_1342100	PY17X_1038000
OG0001675	1029	GTR+F+I+G4	8	WD repeat-containing protein 65, putative	PF3D7_1406500	VWU_49437	PADL01_1406100	PBANKA_1035700	PBILCG01_1407100	PBLACG01_1405200	PCHAS_1036500	PCOAH_00050680	PcyM_1349500	AK88_01799	PGSY75_1406500	PGAL8A_00278400	Pgonderi_13.g4362	C922_03802	PKNH_1351600	PmUG01_13051700	Pml_72521	PocGH01_13053100	Pow_79001	PPRFG01_1406900	PRCDC_1405800	PRELSG_1344300	YYE_02191	PVL_000007800	PVP01_1342200	PY17X_1038100
OG0001677	2472	TVM+F+I+G4	4	Cg1 protein	PF3D7_0709100	VWU_49442	PADL01_0708000	PBANKA_1219600	PBILCG01_0708500	PBLACG01_0708400	PCHAS_1220300	PCOAH_00000860	PcyM_0110400	AK88_01013	PGSY75_0709100	PGAL8A_00049300	Pgonderi_1.g64	C922_02971	PKNH_0107700	PmUG01_01020800	Pml_74721	PocGH01_01017000	Pow_75158	PPRFG01_0708800	PRCDC_0707300	PRELSG_0107200	YYE_01537	PVL_000205700	PVP01_0109400	PY17X_1222800
OG0001678	849	TIM3+F+I+G4	18	chloroquine resistance transporter	PF3D7_0709000	VWU_49443	PADL01_0707800	PBANKA_1219500	PBILCG01_0708300	PBLACG01_0708200	PCHAS_1220200	PCOAH_00000850	PcyM_0110100	AK88_01012	PGSY75_0709000	PGAL8A_00049200	Pgonderi_1.g63	C922_02972	PKNH_0107600	PmUG01_01020700	Pml_74720	PocGH01_01016900	Pow_75157	PPRFG01_0708600	PRCDC_0707200	PRELSG_0107100	YYE_01536	PVL_000205600	PVP01_0109300	PY17X_1222700
OG0001679	3546	GTR+F+I+G4	8	conserved Plasmodium membrane protein, unknown function	PF3D7_0704000	VWU_49451	PADL01_0702700	PBANKA_0801700	PBILCG01_0703200	PBLACG01_0703100	PCHAS_0802000	PCOAH_00000300	PcyM_0104300	AK88_00962	PGSY75_0704000	PGAL8A_00044100	Pgonderi_1.g20	C922_03023	PKNH_0102200	PmUG01_01015500	Pml_74675	PocGH01_01011800	Pow_75110	PPRFG01_0703500	PRCDC_0702200	PRELSG_0101500	YYE_01816	PVL_010007000	PVP01_0104200	PY17X_0804400
OG0001680	831	GTR+F+I+G4	12	conserved Plasmodium membrane protein, unknown function	PF3D7_0703900	VWU_49452	PADL01_0702600	PBANKA_0801600	PBILCG01_0703100	PBLACG01_0703000	PCHAS_0801900	PCOAH_00000290	PcyM_0104200	AK88_00961	PGSY75_0703900	PGAL8A_00044000	Pgonderi_1.g19	C922_03024	PKNH_0102100	PmUG01_01015400	Pml_74674	PocGH01_01011700	Pow_75109	PPRFG01_0703400	PRCDC_0702100	PRELSG_0101400	YYE_01815	PVL_010006900	PVP01_0104100	PY17X_0804300
OG0001681	1770	TVM+F+I+G4	12	conserved Plasmodium membrane protein, unknown function	PF3D7_1415500	VWU_49456	PADL01_1415200	PBANKA_1027200	PBILCG01_1416100	PBLACG01_1414500	PCHAS_1028000	PCOAH_00049800	PcyM_1339200	AK88_00555	PGSY75_1415500	PGAL8A_00287100	Pgonderi_13.g4756	C922_03699	PKNH_1342600	PmUG01_13042900	Pml_72389	PocGH01_13044300	Pow_78911	PPRFG01_1415900	PRCDC_1414800	PRELSG_1335600	YYE_02105	PVL_130024700	PVP01_1333400	PY17X_1029600
OG0001682	1443	GTR+F+I+G4	18	conserved Plasmodium protein, unknown function	PF3D7_0613600	VWU_49460	PADL01_0611900	PBANKA_0111900	PBILCG01_0614000	PBLACG01_0612800	PCHAS_0112500	PCOAH_00035420	PcyM_1137400	AK88_03379	PGSY75_0613600	PGAL8A_00142200	Pgonderi_11.g3352	C922_00851	PKNH_1136400	PmUG01_11049600	Pml_79784	PocGH01_11043300	Pow_77784	PPRFG01_0612400	PRCDC_0612300	PRELSG_1134600	YYE_04880	PVL_110029900	PVP01_1135500	PY17X_0113500
OG0001683	2073	GTR+F+I+G4	12	filamin domain-containing protein, putative	PF3D7_0614100	VWU_49464	PADL01_0612400	PBANKA_0112300	PBILCG01_0614500	PBLACG01_0613300	PCHAS_0112900	PCOAH_00035380	PcyM_1136700	AK88_03384	PGSY75_0614100	PGAL8A_00142700	Pgonderi_11.g3358	C922_00855	PKNH_1135900	PmUG01_11049100	Pml_79777	PocGH01_11042800	Pow_77779	PPRFG01_0612900	PRCDC_0612800	PRELSG_1134100	YYE_04884	PVL_110029400	PVP01_1135000	PY17X_0113900
OG0001684	528	TIM3+F+G4	16	conserved Plasmodium protein, unknown function	PF3D7_1343100	VWU_49467	PADL01_1342200	PBANKA_1356100	PBILCG01_1343300	PBLACG01_1340700	PCHAS_1360700	PCOAH_00041590	PcyM_1213500	AK88_04434	PGSY75_1343100	PGAL8A_00254200	Pgonderi_12.g3683	C922_01917	PKNH_1258300	PmUG01_12021800	Pml_79995	PocGH01_12020000	Pow_78006	PPRFG01_1345000	PRCDC_1342100	PRELSG_1254800	YYE_00579	PVL_000136800	PVP01_1211700	PY17X_1361800
OG0001685	1086	GTR+F+I+G4	14	tRNA guanosine-2'-O-methyltransferase, putative	PF3D7_1343200	VWU_49468	PADL01_1342300	PBANKA_1356200	PBILCG01_1343400	PBLACG01_1340800	PCHAS_1360800	PCOAH_00041580	PcyM_1213300	AK88_04435	PGSY75_1343200	PGAL8A_00254300	Pgonderi_12.g3684	C922_01918	PKNH_1258200	PmUG01_12021700	Pml_79994	PocGH01_12019900	Pow_78005	PPRFG01_1345100	PRCDC_1342200	PRELSG_1254700	YYE_00580	PVL_000039300	PVP01_1211600	PY17X_1361900
OG0001686	1782	GTR+F+I+G4	12	CDT1-like protein, putative	PF3D7_1343300	VWU_49469	PADL01_1342400	PBANKA_1356300	PBILCG01_1343500	PBLACG01_1340900	PCHAS_1360900	PCOAH_00041570	PcyM_1213200	AK88_04436	PGSY75_1343300	PGAL8A_00254400	Pgonderi_12.g3685	C922_01919	PKNH_1258100	PmUG01_12021600	Pml_79993	PocGH01_12019800	Pow_78004	PPRFG01_1345200	PRCDC_1342300	PRELSG_1254600	YYE_00581	PVL_000039200	PVP01_1211500	PY17X_1362000
OG0001687	894	GTR+F+I+G4	22	conserved Plasmodium protein, unknown function	PF3D7_0628500	VWU_49473	PADL01_0626700	PBANKA_1127200	PBILCG01_0629000	PBLACG01_0628100	PCHAS_1126700	PCOAH_00033990	PcyM_1121600	AK88_04543	PGSY75_0628500	PGAL8A_00157000	Pgonderi_11.g3229	C922_00997	PKNH_1121300	PmUG01_11035100	Pml_79641	PocGH01_11028800	Pow_77641	PPRFG01_0627200	PRCDC_0626900	PRELSG_1119800	YYE_02434	PVL_110020000	PVP01_1121000	PY17X_1128700
OG0001688	1041	TIM3+F+I+G4	20	DNA methyltransferase 1-associated protein 1, putative	PF3D7_0628600	VWU_49474	PADL01_0626800	PBANKA_1127300	PBILCG01_0629100	PBLACG01_0628200	PCHAS_1126800	PCOAH_00033980	PcyM_1121500	AK88_04542	PGSY75_0628600	PGAL8A_00157100	Pgonderi_11.g3230	C922_00998	PKNH_1121200	PmUG01_11035000	Pml_79640	PocGH01_11028700	Pow_77640	PPRFG01_0627300	PRCDC_0627000	PRELSG_1119700	YYE_02433	PVL_110019900	PVP01_1120900	PY17X_1128800
OG0001689	1296	TVM+F+I+G4	20	conserved Plasmodium protein, unknown function	PF3D7_0628700	VWU_49475	PADL01_0626900	PBANKA_1127400	PBILCG01_0629200	PBLACG01_0628300	PCHAS_1126900	PCOAH_00033970	PcyM_1121400	AK88_04541	PGSY75_0628700	PGAL8A_00157200	Pgonderi_11.g3231	C922_00999	PKNH_1121100	PmUG01_11034900	Pml_79639	PocGH01_11028600	Pow_77639	PPRFG01_0627400	PRCDC_0627100	PRELSG_1119600	YYE_02432	PVL_110019800	PVP01_1120800	PY17X_1128900
OG0001690	1563	GTR+F+I+G4	14	protein farnesyltransferase subunit beta	PF3D7_1147500	VWU_49482	PADL01_1145600	PBANKA_0901600	PBILCG01_1141800	PBLACG01_1145800	PCHAS_0702800	PCOAH_00028090	PcyM_0952700	AK88_05063	PGSY75_1147500	PGAL8A_00374900	Pgonderi_9.g2716	C922_02467	PKNH_0945400	PmUG01_09056400	Pml_71568	PocGH01_09053500	Pow_77349	PPRFG01_1148100	PRCDC_1145800	PRELSG_0944800	YYE_03141	PVL_000152900	PVP01_0948100	PY17X_0903000
OG0001693	855	TIM3+F+I+G4	12	phospholipid or glycerol acyltransferase, putative	PF3D7_0914200	VWU_49488	PADL01_0913300	PBANKA_0815200	PBILCG01_0917900	PBLACG01_0913800	PCHAS_0815500	PCOAH_00017790	PcyM_0712400	AK88_01741	PGSY75_0914200	PGAL8A_00427000	Pgonderi_7.g1596	C922_01577	PKNH_0712100	PmUG01_07025700	Pml_70918	PocGH01_07021600	Pow_76336	PPRFG01_0913100	PRCDC_0912200	PRELSG_0711600	YYE_03280	PVL_000012600	PVP01_0712600	PY17X_0818500
OG0001694	1419	GTR+F+I+G4	8	conserved Plasmodium protein, unknown function	PF3D7_0914100	VWU_49489	PADL01_0913200	PBANKA_0815100	PBILCG01_0917800	PBLACG01_0913700	PCHAS_0815400	PCOAH_00017800	PcyM_0712300	AK88_01742	PGSY75_0914100	PGAL8A_00426900	Pgonderi_7.g1594	C922_01576	PKNH_0712000	PmUG01_07025600	Pml_70917	PocGH01_07021500	Pow_76335	PPRFG01_0913000	PRCDC_0912100	PRELSG_0711500	YYE_03279	PVL_000012500	PVP01_0712500	PY17X_0818400
OG0001695	1044	GTR+F+I+G4	20	proliferation-associated protein 2g4, putative	PF3D7_1428300	VWU_49490	PADL01_1428300	PBANKA_1016300	PBILCG01_1428900	PBLACG01_1427600	PCHAS_1017100	PCOAH_00048600	PcyM_1324300	AK88_04213	PGSY75_1428300	PGAL8A_00299800	Pgonderi_13.g4649	C922_03051	PKNH_1330400	PmUG01_13031800	Pml_72210	PocGH01_13031800	Pow_72061	PPRFG01_1429000	PRCDC_1427600	PRELSG_1322800	YYE_01995	PVL_000098600	PVP01_1321000	PY17X_1017800
OG0001696	1743	TVM+F+G4	10	major facilitator superfamily domain-containing protein, putative	PF3D7_1428200	VWU_49491	PADL01_1428200	PBANKA_1016400	PBILCG01_1428800	PBLACG01_1427500	PCHAS_1017200	PCOAH_00048610	PcyM_1324400	AK88_04214	PGSY75_1428200	PGAL8A_00299700	Pgonderi_13.g4650	C922_03050	PKNH_1330500	PmUG01_13031900	Pml_72211	PocGH01_13031900	Pow_78802	PPRFG01_1428900	PRCDC_1427500	PRELSG_1322900	YYE_01996	PVL_000098700	PVP01_1321100	PY17X_1017900
OG0001697	1053	GTR+F+I+G4	14	GPI-anchor transamidase, putative	PF3D7_1128700	VWU_49492	PADL01_1127000	PBANKA_0919500	PBILCG01_1124000	PBLACG01_1126700	PCHAS_0924900	PCOAH_00026260	PcyM_0933300	AK88_00031	PGSY75_1128700	PGAL8A_00355600	Pgonderi_9.g2541	C922_02287	PKNH_0926800	PmUG01_09038000	Pml_71386	PocGH01_09035100	Pow_77165	PPRFG01_1129600	PRCDC_1127200	PRELSG_0925900	YYE_02957	PVL_000035800	PVP01_0929500	PY17X_0921600
OG0001698	840	TIM3+F+I+G4	10	CCR4-NOT transcription complex subunit 2, putative	PF3D7_1128600	VWU_49493	PADL01_1126900	PBANKA_0919600	PBILCG01_1123900	PBLACG01_1126600	PCHAS_0924800	PCOAH_00026250	PcyM_0933200	AK88_00030	PGSY75_1128600	PGAL8A_00355500	Pgonderi_9.g2540	C922_02286	PKNH_0926700	PmUG01_09037900	Pml_71385	PocGH01_09035000	Pow_77164	PPRFG01_1129500	PRCDC_1127100	PRELSG_0925800	YYE_02956	PVL_000116200	PVP01_0929400	PY17X_0921700
OG0001699	270	TIM3+F+I+G4	10	bifunctional farnesyl/geranylgeranyl diphosphate synthase	PF3D7_1128400	VWU_49495	PADL01_1126700	PBANKA_0919800	PBILCG01_1123700	PBLACG01_1126400	PCHAS_0924600	PCOAH_00026230	PcyM_0933000	AK88_00028	PGSY75_1128400	PGAL8A_00355300	Pgonderi_9.g2538	C922_02284	PKNH_0926500	PmUG01_09037700	Pml_71383	PocGH01_09034800	Pow_77162	PPRFG01_1129300	PRCDC_1126900	PRELSG_0925600	YYE_02954	PVL_000115900	PVP01_0929200	PY17X_0921900
OG0001700	354	GTR+F+I+G4	14	conserved Plasmodium protein, unknown function	PF3D7_0313800	VWU_49499	PADL01_0312600	PBANKA_0411500	PBILCG01_0313200	PBLACG01_0314000	PCHAS_0412400	PCOAH_00020710	PcyM_0828500	AK88_00618	PGSY75_0313800	PGAL8A_00013000	Pgonderi_8.g2239	C922_03881	PKNH_0828400	PmUG01_08042400	Pml_79335	PocGH01_08034800	Pow_76833	PPRFG01_0315100	PRCDC_0313100	PRELSG_0821900	YYE_04075	PVL_000047100	PVP01_0826400	PY17X_0414300
OG0001701	231	GTR+F+I+G4	8	conserved Plasmodium protein, unknown function	PF3D7_0313900	VWU_49500	PADL01_0312700	PBANKA_0411600	PBILCG01_0313300	PBLACG01_0314100	PCHAS_0412500	PCOAH_00020720	PcyM_0828400	AK88_00617	PGSY75_0313900	PGAL8A_00013100	Pgonderi_8.g2240	C922_03880	PKNH_0828300	PmUG01_08042300	Pml_79334	PocGH01_08034700	Pow_76832	PPRFG01_0315200	PRCDC_0313200	PRELSG_0821800	YYE_04074	PVL_000047000	PVP01_0826300	PY17X_0414400
OG0001702	483	TIM3+F+I+G4	18	HSP20-like chaperone, putative	PF3D7_0314000	VWU_49501	PADL01_0312800	PBANKA_0411700	PBILCG01_0313400	PBLACG01_0314200	PCHAS_0412600	PCOAH_00020730	PcyM_0828300	AK88_00616	PGSY75_0002100	PGAL8A_00013200	Pgonderi_8.g2241	C922_03879	PKNH_0828200	PmUG01_08042200	Pml_79333	PocGH01_08034600	Pow_76831	PPRFG01_0315300	PRCDC_0313300	PRELSG_0821700	YYE_04073	PVL_000046900	PVP01_0826200	PY17X_0414500
OG0001703	942	TIM3+F+I+G4	10	pre-mRNA-splicing factor 18, putative	PF3D7_0922700	VWU_49505	PADL01_0921700	PBANKA_0823600	PBILCG01_0923900	PBLACG01_0922400	PCHAS_0823900	PCOAH_00016930	PcyM_0721500	AK88_01655	PGSY75_0922700	PGAL8A_00435600	Pgonderi_7.g1678	C922_01662	PKNH_0720700	PmUG01_07034200	Pml_70999	PocGH01_07030100	Pow_76421	PPRFG01_0921500	PRCDC_0920700	PRELSG_0720300	YYE_03361	PVL_070020400	PVP01_0721200	PY17X_0826900
OG0001704	786	TIM3+F+I+G4	16	Appr-1-p processing domain protein	PF3D7_1448800	VWU_49507	PADL01_1448800	PBANKA_1312500	PBILCG01_1448700	PBLACG01_1448200	PCHAS_1315800	PCOAH_00046300	PcyM_1266600	AK88_04972	PGSY75_1448800	PGAL8A_00208000	Pgonderi_12.g4156	C922_00300	PKNH_1233300	PmUG01_12068200	Pml_80443	PocGH01_12066100	Pow_78447	PPRFG01_1449500	PRCDC_1448100	PRELSG_1232200	YYE_00129	PVL_000026900	PVP01_1258200	PY17X_1316300
OG0001705	831	TIM3+F+I+G4	10	HSP20-like chaperone, putative	PF3D7_1448700	VWU_49508	PADL01_1448700	PBANKA_1312400	PBILCG01_1448600	PBLACG01_1448100	PCHAS_1315700	PCOAH_00046310	PcyM_1266700	AK88_04973	PGSY75_1448700	PGAL8A_00207900	Pgonderi_12.g4157	C922_00301	PKNH_1233400	PmUG01_12068300	Pml_80444	PocGH01_12066200	Pow_78448	PPRFG01_1449400	PRCDC_1448000	PRELSG_1232300	YYE_00128	PVL_000027000	PVP01_1258300	PY17X_1316200
OG0001706	636	TIM3+F+I+G4	12	SNARE protein, putative	PF3D7_1448600	VWU_49509	PADL01_1448600	PBANKA_1312300	PBILCG01_1448500	PBLACG01_1448000	PCHAS_1315600	PCOAH_00046320	PcyM_1266800	AK88_04974	PGSY75_1448600	PGAL8A_00207800	Pgonderi_12.g4158	C922_00302	PKNH_1233500	PmUG01_12068400	Pml_80445	PocGH01_12066300	Pow_78449	PPRFG01_1449300	PRCDC_1447900	PRELSG_1232400	YYE_00127	PVL_000027100	PVP01_1258400	PY17X_1316100
OG0001707	963	TIM3+F+I+G4	10	sulfhydryl oxidase, putative	PF3D7_1242000	VWU_49513	PADL01_1242200	PBANKA_1455400	PBILCG01_1241400	PBLACG01_1241900	PCHAS_1457700	PCOAH_00052560	PcyM_1465300	AK88_02960	PGSY75_1242000	PGAL8A_00462700	Pgonderi_14.g5290	C922_03591	PKNH_1461300	PmUG01_14075200	Pml_81091	PocGH01_14066600	Pow_82740	PPRFG01_1213400	PRCDC_1241400	PRELSG_1457100	YYE_00775	PVL_000078200	PVP01_1459100	PY17X_1457900
OG0001708	894	GTR+F+I+G4	14	tetratricopeptide repeat protein, putative	PF3D7_1241900	VWU_49514	PADL01_1242100	PBANKA_1455300	PBILCG01_1241300	PBLACG01_1241800	PCHAS_1457600	PCOAH_00052570	PcyM_1465200	AK88_02961	PGSY75_1241900	PGAL8A_00462600	Pgonderi_14.g5291	C922_03590	PKNH_1461200	PmUG01_14075100	Pml_81090	PocGH01_14066500	Pow_82739	PPRFG01_1213500	PRCDC_1241300	PRELSG_1457000	YYE_00776	PVL_140048100	PVP01_1459000	PY17X_1457800
OG0001709	657	TIM3+F+I+G4	22	zinc finger protein, putative	PF3D7_1243100	VWU_49520	PADL01_1243300	PBANKA_1456500	PBILCG01_1242500	PBLACG01_1243000	PCHAS_1458800	PCOAH_00052460	PcyM_1466400	AK88_02952	PGSY75_1243100	PGAL8A_00463800	Pgonderi_14.g5280	C922_04750	PKNH_1462400	PmUG01_14076300	Pml_81103	PocGH01_14067700	Pow_82751	PPRFG01_1212300	PRCDC_1242500	PRELSG_1458200	YYE_00765	PVL_000030200	PVP01_1460200	PY17X_1459000
OG0001710	888	GTR+F+I+G4	10	syntaxin-16, putative	PF3D7_1243000	VWU_49521	PADL01_1243200	PBANKA_1456400	PBILCG01_1242400	PBLACG01_1242900	PCHAS_1458700	PCOAH_00052470	PcyM_1466300	AK88_02953	PGSY75_1243000	PGAL8A_00463700	Pgonderi_14.g5281	C922_04751	PKNH_1462300	PmUG01_14076200	Pml_81102	PocGH01_14067600	Pow_82750	PPRFG01_1212400	PRCDC_1242400	PRELSG_1458100	YYE_00766	PVL_000030300	PVP01_1460100	PY17X_1458900
OG0001711	795	TIM3+F+I+G4	10	leucine carboxyl methyltransferase, putative	PF3D7_1439700	VWU_49522	PADL01_1439700	PBANKA_1303600	PBILCG01_1440200	PBLACG01_1439200	PCHAS_1306800	PCOAH_00047200	PcyM_1276300	AK88_02597	PGSY75_1439700	PGAL8A_00198900	Pgonderi_12.g4243	C922_00391	PKNH_1242600	PmUG01_12077300	Pml_80533	PocGH01_12075100	Pow_77950	PPRFG01_1440400	PRCDC_1439000	PRELSG_1241300	YYE_00043	PVL_120050700	PVP01_1267300	PY17X_1307400
OG0001712	525	TIM3+F+I+G4	14	cytochrome c oxidase subunit NDUFA4, putative	PF3D7_1439600	VWU_49523	PADL01_1439600	PBANKA_1303500	PBILCG01_1440100	PBLACG01_1439100	PCHAS_1306700	PCOAH_00047210	PcyM_1276500	AK88_02596	PGSY75_1439600	PGAL8A_00198800	Pgonderi_12.g4244	C922_00392	PKNH_1242700	PmUG01_12077400	Pml_80534	PocGH01_12075200	Pow_77949	PPRFG01_1440300	PRCDC_1438900	PRELSG_1241400	YYE_00042	PVL_120050800	PVP01_1267400	PY17X_1307300
OG0001713	1038	GTR+F+I+G4	12	oocyst rupture protein 2, putative	PF3D7_1439500	VWU_49524	PADL01_1439500	PBANKA_1303400	PBILCG01_1440000	PBLACG01_1439000	PCHAS_1306600	PCOAH_00047230	PcyM_1276600	AK88_02595	PGSY75_1439500	PGAL8A_00198700	Pgonderi_12.g4245	C922_00393	PKNH_1242800	PmUG01_12077500	Pml_80535	PocGH01_12075300	Pow_78521	PPRFG01_1440200	PRCDC_1438800	PRELSG_1241500	YYE_00041	PVL_120050900	PVP01_1267500	PY17X_1307200
OG0001714	744	TIM3+F+I+G4	18	triosephosphate isomerase	PF3D7_1439900	VWU_49526	PADL01_1439900	PBANKA_1303800	PBILCG01_1440400	PBLACG01_1439400	PCHAS_1307000	PCOAH_00047180	PcyM_1276000	AK88_02599	PGSY75_1439900	PGAL8A_00199100	Pgonderi_12.g4241	C922_00389	PKNH_1242400	PmUG01_12077100	Pml_80531	PocGH01_12074900	Pow_77952	PPRFG01_1440600	PRCDC_1439200	PRELSG_1241100	YYE_00045	PVL_120050600	PVP01_1267100	PY17X_1307600
OG0001715	1167	GTR+F+I+G4	8	conserved protein, unknown function	PF3D7_0719800	VWU_49527	PADL01_0717800	PBANKA_0617300	PBILCG01_0713200	PBLACG01_0716800	PCHAS_0619000	PCOAH_00004620	PcyM_0320200	AK88_02493	PGSY75_0719800	PGAL8A_00083000	Pgonderi_3.g504	C922_04360	PKNH_0315200	PmUG01_03026200	Pml_70445	PocGH01_03023600	Pow_75533	PPRFG01_0719000	PRCDC_0717000	PRELSG_0203600	YYE_03669	PVL_000211600	PVP01_0315500	PY17X_0620000
OG0001716	1485	GTR+F+I+G4	14	autophagy-related protein 7, putative	PF3D7_1126100	VWU_49533	PADL01_1124400	PBANKA_0922200	PBILCG01_1122700	PBLACG01_1124000	PCHAS_0922200	PCOAH_00025950	PcyM_0930400	AK88_00003	PGSY75_1126100	PGAL8A_00352800	Pgonderi_9.g2508	C922_04121	PKNH_0924000	PmUG01_09035400	Pml_71363	PocGH01_09032400	Pow_77142	PPRFG01_1127000	PRCDC_1124600	PRELSG_0923100	YYE_02930	PVL_000124800	PVP01_0926800	PY17X_0924200
OG0001717	2394	GTR+F+I+G4	12	threonine--tRNA ligase	PF3D7_1126000	VWU_49534	PADL01_1124300	PBANKA_0922300	PBILCG01_1122600	PBLACG01_1123900	PCHAS_0922100	PCOAH_00025940	PcyM_0930300	AK88_00002	PGSY75_1126000	PGAL8A_00352700	Pgonderi_9.g2509	C922_04122	PKNH_0923900	PmUG01_09035300	Pml_71362	PocGH01_09032300	Pow_77141	PPRFG01_1126900	PRCDC_1124500	PRELSG_0923000	YYE_02929	PVL_000124900	PVP01_0926700	PY17X_0924300
OG0001718	261	TIM3+F+G4	16	XTBD domain-containing protein, putative	PF3D7_1125900	VWU_49535	PADL01_1124200	PBANKA_0922400	PBILCG01_1122500	PBLACG01_1123800	PCHAS_0922000	PCOAH_00025930	PcyM_0930200	AK88_00001	PGSY75_1125900	PGAL8A_00352600	Pgonderi_9.g2510	C922_04123	PKNH_0923800	PmUG01_09035200	Pml_71361	PocGH01_09032200	Pow_77140	PPRFG01_1126800	PRCDC_1124400	PRELSG_0922900	YYE_02928	PVL_000125000	PVP01_0926600	PY17X_0924400
OG0001719	1428	TIM3+F+I+G4	8	kelch domain-containing protein, putative	PF3D7_1125800	VWU_49536	PADL01_1124100	PBANKA_0922500	PBILCG01_1122400	PBLACG01_1123700	PCHAS_0921900	PCOAH_00025920	PcyM_0930000	AK88_05352	PGSY75_1125800	PGAL8A_00352500	Pgonderi_9.g2511	C922_04124	PKNH_0923700	PmUG01_09035100	Pml_71360	PocGH01_09032100	Pow_77139	PPRFG01_1126700	PRCDC_1124300	PRELSG_0922800	YYE_02927	PVL_000125100	PVP01_0926500	PY17X_0924500
OG0001721	369	TIM3+F+G4	16	small nuclear ribonucleoprotein Sm D1, putative	PF3D7_1125500	VWU_49539	PADL01_1123800	PBANKA_0922800	PBILCG01_1122100	PBLACG01_1123400	PCHAS_0921600	PCOAH_00025890	PcyM_0929600	AK88_05348	PGSY75_0013700	PGAL8A_00352200	Pgonderi_9.g2514	C922_04127	PKNH_0923400	PmUG01_09034800	Pml_71357	PocGH01_09031800	Pow_77136	PPRFG01_1126400	PRCDC_1124000	PRELSG_0922500	YYE_02924	PVL_000125400	PVP01_0926200	PY17X_0924800
OG0001723	3741	GTR+F+I+G4	12	potassium channel K2	PF3D7_1465500	VWU_49544	PADL01_1465400	PBANKA_1328900	PBILCG01_1464800	PBLACG01_1465100	PCHAS_1333500	PCOAH_00044560	PcyM_1247300	AK88_03985	PGSY75_1465500	PGAL8A_00224900	Pgonderi_12.g3996	C922_00127	PKNH_1216000	PmUG01_12051400	Pml_80284	PocGH01_12049300	Pow_78289	PPRFG01_1466100	PRCDC_1464700	PRELSG_1215300	YYE_00300	PVL_120028800	PVP01_1241300	PY17X_1333600
OG0001724	1353	TIM3+F+G4	12	conserved Plasmodium protein, unknown function	PF3D7_1465600	VWU_49545	PADL01_1465500	PBANKA_1329000	PBILCG01_1464900	PBLACG01_1465200	PCHAS_1333600	PCOAH_00044550	PcyM_1247200	AK88_03984	PGSY75_1465600	PGAL8A_00225000	Pgonderi_12.g3995	C922_00126	PKNH_1215900	PmUG01_12051300	Pml_80283	PocGH01_12049200	Pow_78288	PPRFG01_1466200	PRCDC_1464800	PRELSG_1215200	YYE_00301	PVL_120028700	PVP01_1241200	PY17X_1333700
OG0001725	1599	GTR+F+I+G4	10	phosphatidylglycerophosphate synthase	PF3D7_0820200	VWU_49549	PADL01_0819400	PBANKA_0710600	PBILCG01_0824600	PBLACG01_0820100	PCHAS_0719700	PCOAH_00011010	PcyM_0513900	AK88_00810	PGSY75_0820200	PGAL8A_00113200	Pgonderi_5.g960	C922_02611	PKNH_1314000	PmUG01_05025900	Pml_74925	PocGH01_05020600	Pow_75866	PPRFG01_0821700	PRCDC_0819500	PRELSG_0503800	YYE_04303	PVL_000072200	PVP01_0514100	PY17X_0710800
OG0001726	798	TVM+F+I+G4	18	RNA-binding protein, putative	PF3D7_0820100	VWU_49550	PADL01_0819300	PBANKA_0710700	PBILCG01_0824500	PBLACG01_0820000	PCHAS_0719800	PCOAH_00011020	PcyM_0514000	AK88_00811	PGSY75_0820100	PGAL8A_00113100	Pgonderi_5.g961	C922_02610	PKNH_1313900	PmUG01_05026000	Pml_74926	PocGH01_05020700	Pow_75867	PPRFG01_0821600	PRCDC_0819400	PRELSG_0503900	YYE_04302	PVL_000072300	PVP01_0514200	PY17X_0710900
OG0001727	144	TIM3+F+G4	12	U6 snRNA-associated Sm-like protein LSm3, putative	PF3D7_0819900	VWU_49551	PADL01_0819100	PBANKA_0710900	PBILCG01_0824300	PBLACG01_0819800	PCHAS_0720000	PCOAH_00011040	PcyM_0514200	AK88_00813	PGSY75_0819900	PGAL8A_00112900	Pgonderi_5.g963	C922_02608	PKNH_1313700	PmUG01_05026200	Pml_74928	PocGH01_05020900	Pow_75869	PPRFG01_0821400	PRCDC_0819200	PRELSG_0504100	YYE_04300	PVL_000150500	PVP01_0514400	PY17X_0711100
OG0001728	981	GTR+F+I+G4	10	Snf2-related CBP activator, putative	PF3D7_0820000	VWU_49552	PADL01_0819200	PBANKA_0710800	PBILCG01_0824400	PBLACG01_0819900	PCHAS_0719900	PCOAH_00011030	PcyM_0514100	AK88_00812	PGSY75_0820000	PGAL8A_00113000	Pgonderi_5.g962	C922_02609	PKNH_1313800	PmUG01_05026100	Pml_74927	PocGH01_05020800	Pow_75868	PPRFG01_0821500	PRCDC_0819300	PRELSG_0504000	YYE_04301	PVL_000150400	PVP01_0010870	PY17X_0711000
OG0001729	906	TIM3+F+I+G4	16	protein phosphatase PPM5, putative	PF3D7_0810300	VWU_49553	PADL01_0809400	PBANKA_1427200	PBILCG01_0815700	PBLACG01_0810000	PCHAS_1429000	PCOAH_00040170	PcyM_1431400	AK88_03924	PGSY75_0810300	PGAL8A_00525800	Pgonderi_14.g5142	C922_00668	PKNH_1430400	PmUG01_14046000	Pml_80810	PocGH01_14037300	Pow_82451	PPRFG01_0811700	PRCDC_0809600	PRELSG_1427300	YYE_01055	PVL_140029300	PVP01_1430000	PY17X_1429300
OG0001730	939	GTR+F+I+G4	14	hydroxymethyldihydropterin pyrophosphokinase-dihydropteroate synthase	PF3D7_0810800	VWU_49557	PADL01_0809900	PBANKA_1426700	PBILCG01_0816200	PBLACG01_0810500	PCHAS_1428500	PCOAH_00040120	PcyM_1430900	AK88_03929	PGSY75_0810800	PGAL8A_00525300	Pgonderi_14.g5147	C922_00663	PKNH_1429900	PmUG01_14045500	Pml_80805	PocGH01_14036800	Pow_82446	PPRFG01_0812200	PRCDC_0810100	PRELSG_1426800	YYE_01059	PVL_140028800	PVP01_1429500	PY17X_1428800
OG0001731	96	GTR+F+I+G4	16	conserved Plasmodium protein, unknown function	PF3D7_0810900	VWU_49558	PADL01_0810000	PBANKA_1426600	PBILCG01_0816300	PBLACG01_0810600	PCHAS_1428400	PCOAH_00040110	PcyM_1430800	AK88_03930	PGSY75_0810900	PGAL8A_00525200	Pgonderi_14.g5148	C922_00662	PKNH_1429800	PmUG01_14045400	Pml_80804	PocGH01_14036700	Pow_82445	PPRFG01_0812300	PRCDC_0810200	PRELSG_1426700	YYE_01060	PVL_140028700	PVP01_1429400	PY17X_1428700
OG0001733	516	TVM+F+I+G4	14	Josephin domain-containing protein, putative	PF3D7_1111900	VWU_49573	PADL01_1110100	PBANKA_0935700	PBILCG01_1109100	PBLACG01_1109400	PCHAS_0908600	PCOAH_00024360	PcyM_0914000	AK88_03947	PGSY75_1111900	PGAL8A_00338800	Pgonderi_9.g2402	C922_04083	PKNH_0909600	PmUG01_09021400	Pml_71220	PocGH01_09018200	Pow_77000	PPRFG01_1112600	PRCDC_1110400	PRELSG_0908900	YYE_02795	PVL_000194300	PVP01_0912700	PY17X_0937700
OG0001734	1893	GTR+F+I+G4	14	conserved Plasmodium protein, unknown function	PF3D7_1112300	VWU_49576	PADL01_1110500	PBANKA_0935300	PBILCG01_1109500	PBLACG01_1109800	PCHAS_0909000	PCOAH_00024390	PcyM_0914500	AK88_03944	PGSY75_1112300	PGAL8A_00339200	Pgonderi_9.g2399	C922_04086	PKNH_0910000	PmUG01_09021800	Pml_71223	PocGH01_09018600	Pow_77004	PPRFG01_1113000	PRCDC_1110800	PRELSG_0909300	YYE_02798	PVL_090010400	PVP01_0913100	PY17X_0937300
OG0001735	555	TIM3+F+G4	14	nucleic acid binding protein, putative	PF3D7_1112400	VWU_49577	PADL01_1110600	PBANKA_0935200	PBILCG01_1109600	PBLACG01_1109900	PCHAS_0909100	PCOAH_00024400	PcyM_0914600	AK88_03943	PGSY75_1112400	PGAL8A_00339300	Pgonderi_9.g2398	C922_04087	PKNH_0910100	PmUG01_09021900	Pml_71224	PocGH01_09018700	Pow_77005	PPRFG01_1113100	PRCDC_1110900	PRELSG_0909400	YYE_02799	PVL_090010500	PVP01_0913200	PY17X_0937200
OG0001736	702	GTR+F+I+G4	20	RNA transcription, translation and transport factor protein, putative	PF3D7_1112500	VWU_49578	PADL01_1110700	PBANKA_0935100	PBILCG01_1109700	PBLACG01_1110000	PCHAS_0909200	PCOAH_00024410	PcyM_0914700	AK88_03942	PGSY75_1112500	PGAL8A_00339400	Pgonderi_9.g2397	C922_04088	PKNH_0910200	PmUG01_09022000	Pml_71225	PocGH01_09018800	Pow_77006	PPRFG01_1113200	PRCDC_1111000	PRELSG_0909500	YYE_02800	PVL_090010600	PVP01_0913300	PY17X_0937100
OG0001737	1497	GTR+F+I+G4	10	ATPase, putative	PF3D7_1112600	VWU_49579	PADL01_1110800	PBANKA_0935000	PBILCG01_1109800	PBLACG01_1110100	PCHAS_0909300	PCOAH_00024420	PcyM_0914800	AK88_03941	PGSY75_1112600	PGAL8A_00339500	Pgonderi_9.g2396	C922_04089	PKNH_0910300	PmUG01_09022100	Pml_71226	PocGH01_09018900	Pow_77007	PPRFG01_1113300	PRCDC_1111100	PRELSG_0909600	YYE_02801	PVL_090010700	PVP01_0913400	PY17X_0937000
OG0001738	255	GTR+F+I+G4	10	peptidyl-prolyl cis-trans isomerase, putative	PF3D7_1111800	VWU_49580	PADL01_1110000	PBANKA_0935800	PBILCG01_1109000	PBLACG01_1109300	PCHAS_0908500	PCOAH_00024350	PcyM_0913900	AK88_03948	PGSY75_1111800	PGAL8A_00338700	Pgonderi_9.g2403	C922_04082	PKNH_0909500	PmUG01_09021300	Pml_71219	PocGH01_09018100	Pow_76999	PPRFG01_1112500	PRCDC_1110300	PRELSG_0908800	YYE_02794	PVL_000194400	PVP01_0912600	PY17X_0937800
OG0001739	3027	GTR+F+I+G4	8	M1-family alanyl aminopeptidase	PF3D7_1311800	VWU_49583	PADL01_1310700	PBANKA_1410300	PBILCG01_1312200	PBLACG01_1310000	PCHAS_1412200	PCOAH_00038420	PcyM_1413500	AK88_00201	PGSY75_1311800	PGAL8A_00508000	Pgonderi_14.g5056	C922_00493	PKNH_1412500	PmUG01_14028500	Pml_80645	PocGH01_14019900	Pow_82283	PPRFG01_1313700	PRCDC_1310800	PRELSG_1409700	YYE_01205	PVL_140016000	PVP01_1412800	PY17X_1412100
OG0001740	1833	GTR+F+I+G4	14	V-type proton ATPase catalytic subunit A	PF3D7_1311900	VWU_49584	PADL01_1310800	PBANKA_1410400	PBILCG01_1312300	PBLACG01_1310100	PCHAS_1412300	PCOAH_00038430	PcyM_1413600	AK88_00200	PGSY75_1311900	PGAL8A_00508100	Pgonderi_14.g5055	C922_00494	PKNH_1412600	PmUG01_14028600	Pml_80646	PocGH01_14020000	Pow_82284	PPRFG01_1313800	PRCDC_1310900	PRELSG_1409800	YYE_01206	PVL_140016100	PVP01_1412900	PY17X_1412200
OG0001741	1176	GTR+F+I+G4	14	malonyl CoA-acyl carrier protein transacylase	PF3D7_1312000	VWU_49585	PADL01_1310900	PBANKA_1410500	PBILCG01_1312400	PBLACG01_1310200	PCHAS_1412400	PCOAH_00038440	PcyM_1413700	AK88_00199	PGSY75_1312000	PGAL8A_00508200	Pgonderi_14.g5054	C922_00495	PKNH_1412700	PmUG01_14028700	Pml_80647	PocGH01_14020100	Pow_82285	PPRFG01_1313900	PRCDC_1311000	PRELSG_1409900	YYE_01207	PVL_140016200	PVP01_1413000	PY17X_1412300
OG0001742	2655	GTR+F+I+G4	10	inner membrane complex protein 1f, putative	PF3D7_1351700	VWU_49587	PADL01_1350800	PBANKA_1364400	PBILCG01_0028700	PBLACG01_1349300	PCHAS_1369000	PCOAH_00040710	PcyM_1204400	AK88_04958	PGSY75_1351700	PGAL8A_00262800	Pgonderi_12.g3627	C922_02006	PKNH_1249300	PmUG01_12013200	Pml_79906	PocGH01_12011500	Pow_77918	PPRFG01_1353600	PRCDC_1350700	PRELSG_1246100	YYE_00660	PVL_000169600	PVP01_1203100	PY17X_1370200
OG0001744	2064	GTR+F+I+G4	8	ABC transporter B family member 6, putative	PF3D7_1352100	VWU_49591	PADL01_1351200	PBANKA_1364800	PBILCG01_1351400	PBLACG01_1349800	PCHAS_1369400	PCOAH_00040660	PcyM_1203900	AK88_04953	PGSY75_1352100	PGAL8A_00263200	Pgonderi_12.g3623	C922_02010	PKNH_1248900	PmUG01_12012800	Pml_79901	PocGH01_12011100	Pow_77913	PPRFG01_1354000	PRCDC_1351100	PRELSG_1245700	YYE_00664	PVL_120006000	PVP01_1202700	PY17X_1370600
OG0001745	894	TPM3+F+I+G4	20	conserved protein, unknown function	PF3D7_0418900	VWU_49592	PADL01_0418100	PBANKA_0721000	PBILCG01_0412200	PBLACG01_0417000	PCHAS_0730000	PCOAH_00012260	PcyM_0529000	AK88_04482	PGSY75_0418900	PGAL8A_00092400	Pgonderi_5.g1071	C922_02492	PKNH_0511600	PmUG01_05036400	Pml_75031	PocGH01_05030100	Pow_75959	PPRFG01_0416200	PRCDC_0416400	PRELSG_0514200	YYE_04202	PVL_000040100	PVP01_0528300	PY17X_0721000
OG0001746	1170	GTR+F+I+G4	16	RNA-binding protein NOB1, putative	PF3D7_0418700	VWU_49594	PADL01_0417900	PBANKA_0720800	PBILCG01_0412000	PBLACG01_0416800	PCHAS_0729800	PCOAH_00012240	PcyM_0528800	AK88_04484	PGSY75_0418700	PGAL8A_00092200	Pgonderi_5.g1070	C922_02494	PKNH_0511400	PmUG01_05036200	Pml_75029	PocGH01_05029900	Pow_75957	PPRFG01_0416000	PRCDC_0416200	PRELSG_0514000	YYE_04204	PVL_050022300	PVP01_0528100	PY17X_0720800
OG0001747	552	TIM3+F+I+G4	20	trafficking protein particle complex subunit 3, putative	PF3D7_0418500	VWU_49596	PADL01_0417700	PBANKA_0720600	PBILCG01_0411800	PBLACG01_0416600	PCHAS_0729600	PCOAH_00012220	PcyM_0528600	AK88_04486	PGSY75_0418500	PGAL8A_00092000	Pgonderi_5.g1068	C922_02496	PKNH_0510900	PmUG01_05036000	Pml_75027	PocGH01_05029700	Pow_75955	PPRFG01_0415800	PRCDC_0416000	PRELSG_0513800	YYE_04206	PVL_050022100	PVP01_0527900	PY17X_0720600
OG0001748	1758	GTR+F+I+G4	8	ribonucleoside-diphosphate reductase large subunit, putative	PF3D7_1437200	VWU_49598	PADL01_1437200	PBANKA_0611600	PBILCG01_1437800	PBLACG01_1436700	PCHAS_0613300	PCOAH_00007630	PcyM_1314200	AK88_01271	PGSY75_1437200	PGAL8A_00308800	Pgonderi_13.g4560	C922_03139	PKNH_0423900	PmUG01_13023100	Pml_72063	PocGH01_13023100	Pow_78713	PPRFG01_1437900	PRCDC_1436500	PRELSG_1313800	YYE_03611	PVL_000205100	PVP01_1312300	PY17X_0614100
OG0001749	987	GTR+F+I+G4	10	pantothenate kinase 2	PF3D7_1437400	VWU_49600	PADL01_1437400	PBANKA_0611400	PBILCG01_1437900	PBLACG01_1436900	PCHAS_0613100	PCOAH_00007610	PcyM_1314000	AK88_01269	PGSY75_1437400	PGAL8A_00309000	Pgonderi_13.g4558	C922_03141	PKNH_0424100	PmUG01_13022900	Pml_72060	PocGH01_13022900	Pow_78711	PPRFG01_1438100	PRCDC_1436700	PRELSG_1313600	YYE_03609	PVL_000172700	PVP01_1312100	PY17X_0613900
OG0001750	1521	GTR+F+I+G4	8	conserved protein, unknown function	PF3D7_1437600	VWU_49602	PADL01_1437600	PBANKA_0611200	PBILCG01_1438100	PBLACG01_1437100	PCHAS_0612900	PCOAH_00007590	PcyM_1313700	AK88_01267	PGSY75_1437600	PGAL8A_00309200	Pgonderi_13.g4556	C922_03143	PKNH_0424300	PmUG01_13022700	Pml_72057	PocGH01_13022700	Pow_78709	PPRFG01_1438300	PRCDC_1436900	PRELSG_1313400	YYE_03607	PVL_130011800	PVP01_1311900	PY17X_0613700
OG0001751	441	TIM3+F+I+G4	10	trafficking protein particle complex subunit 5, putative	PF3D7_1437800	VWU_49603	PADL01_1437800	PBANKA_0611000	PBILCG01_1438300	PBLACG01_1437300	PCHAS_0612700	PCOAH_00007570	PcyM_1313500	AK88_01265	PGSY75_1437800	PGAL8A_00309500	Pgonderi_13.g4554	C922_03145	PKNH_0424500	PmUG01_13022500	Pml_72055	PocGH01_13022500	Pow_78707	PPRFG01_1438500	PRCDC_1437100	PRELSG_1313100	YYE_03605	PVL_130011600	PVP01_1311700	PY17X_0613500
OG0001752	684	TIM3+F+G4	14	conserved protein, unknown function	PF3D7_1112900	VWU_49605	PADL01_1111100	PBANKA_0934700	PBILCG01_1110100	PBLACG01_1110400	PCHAS_0909600	PCOAH_00024440	PcyM_0915200	AK88_03938	PGSY75_1112900	PGAL8A_00339800	Pgonderi_9.g2393	C922_04092	PKNH_0910500	PmUG01_09022300	Pml_71228	PocGH01_09019200	Pow_77010	PPRFG01_1113600	PRCDC_1111400	PRELSG_0910000	YYE_02804	PVL_090011000	PVP01_0913700	PY17X_0936700
OG0001753	1143	GTR+F+I+G4	16	conserved Plasmodium protein, unknown function	PF3D7_1112700	VWU_49607	PADL01_1110900	PBANKA_0934900	PBILCG01_1109900	PBLACG01_1110200	PCHAS_0909400	PCOAH_00024430	PcyM_0914900	AK88_03940	PGSY75_1112700	PGAL8A_00339600	Pgonderi_9.g2395	C922_04090	PKNH_0910400	PmUG01_09022200	Pml_71227	PocGH01_09019000	Pow_77008	PPRFG01_1113400	PRCDC_1111200	PRELSG_0909700	YYE_02802	PVL_090010800	PVP01_0913500	PY17X_0936900
OG0001755	1851	GTR+F+I+G4	14	conserved Plasmodium protein, unknown function	PF3D7_0620300	VWU_49617	PADL01_0618300	PBANKA_1119500	PBILCG01_0620500	PBLACG01_0619600	PCHAS_1119000	PCOAH_00034780	PcyM_1130300	AK88_02226	PGSY75_0620300	PGAL8A_00148700	Pgonderi_11.g3416	C922_00914	PKNH_1129900	PmUG01_11043300	Pml_79717	PocGH01_11037000	Pow_77720	PPRFG01_0618800	PRCDC_0618700	PRELSG_1128100	YYE_02514	PVL_000193500	PVP01_1129200	PY17X_1120600
OG0001756	381	TIM3+F+G4	20	ATP synthase-associated protein, putative	PF3D7_0620100	VWU_49619	PADL01_0618100	PBANKA_1119300	PBILCG01_0620300	PBLACG01_0619400	PCHAS_1118800	PCOAH_00034810	PcyM_1130500	AK88_02224	PGSY75_0620100	PGAL8A_00148500	Pgonderi_11.g3414	C922_00912	PKNH_1130200	PmUG01_11043500	Pml_79719	PocGH01_11037200	Pow_77722	PPRFG01_0618600	PRCDC_0618500	PRELSG_1128300	YYE_02516	PVL_000193300	PVP01_1129400	PY17X_1120400
OG0001757	903	GTR+F+I+G4	16	DnaJ protein, putative	PF3D7_0620700	VWU_49620	PADL01_0618700	PBANKA_1119900	PBILCG01_0620900	PBLACG01_0620000	PCHAS_1119400	PCOAH_00034740	PcyM_1129800	AK88_02230	PGSY75_0620700	PGAL8A_00149100	Pgonderi_11.g3420	C922_00918	PKNH_1129500	PmUG01_11042900	Pml_79714	PocGH01_11036600	Pow_77716	PPRFG01_0619200	PRCDC_0619100	PRELSG_1127700	YYE_02510	PVL_000084200	PVP01_1128800	PY17X_1121000
OG0001758	321	GTR+F+I+G4	10	conserved Plasmodium protein, unknown function	PF3D7_0620600	VWU_49621	PADL01_0618600	PBANKA_1119800	PBILCG01_0620800	PBLACG01_0619900	PCHAS_1119300	PCOAH_00034750	PcyM_1129900	AK88_02229	PGSY75_0620600	PGAL8A_00149000	Pgonderi_11.g3419	C922_00917	PKNH_1129600	PmUG01_11043000	Pml_79715	PocGH01_11036700	Pow_77717	PPRFG01_0619100	PRCDC_0619000	PRELSG_1127800	YYE_02511	PVL_000084100	PVP01_1128900	PY17X_1120900
OG0001759	1377	GTR+F+I+G4	10	cleavage stimulation factor subunit 1, putative	PF3D7_0620500	VWU_49622	PADL01_0618500	PBANKA_1119700	PBILCG01_0620700	PBLACG01_0619800	PCHAS_1119200	PCOAH_00034760	PcyM_1130000	AK88_02228	PGSY75_0620500	PGAL8A_00148900	Pgonderi_11.g3418	C922_00916	PKNH_1129700	PmUG01_11043100	Pml_79716	PocGH01_11036800	Pow_77718	PPRFG01_0619000	PRCDC_0618900	PRELSG_1127900	YYE_02512	PVL_000193700	PVP01_1129000	PY17X_1120800
OG0001760	2175	GTR+F+I+G4	10	U3 small nucleolar RNA-associated protein 14, putative	PF3D7_0803100	VWU_49625	PADL01_0802500	PBANKA_1227100	PBILCG01_0803800	PBLACG01_0803300	PCHAS_1227700	PCOAH_00001960	PcyM_0119500	AK88_05088	PGSY75_0803100	PGAL8A_00079300	Pgonderi_1.g170	C922_02891	PKNH_0115800	PmUG01_01028800	Pml_74798	PocGH01_01024800	Pow_75237	PPRFG01_0804100	PRCDC_0802700	PRELSG_0114800	YYE_01611	PVL_010013700	PVP01_0117100	PY17X_1230600
OG0001761	1377	GTR+F+I+G4	10	filament assembling protein, putative	PF3D7_0803200	VWU_49626	PADL01_0802600	PBANKA_1227000	PBILCG01_0803900	PBLACG01_0803400	PCHAS_1227600	PCOAH_00001950	PcyM_0119400	AK88_05087	PGSY75_0803200	PGAL8A_00079400	Pgonderi_1.g171	C922_02892	PKNH_0115700	PmUG01_01028700	Pml_74797	PocGH01_01024700	Pow_75236	PPRFG01_0804200	PRCDC_0802800	PRELSG_0114700	YYE_01610	PVL_010013600	PVP01_0117000	PY17X_1230500
OG0001762	1074	GTR+F+I+G4	8	DNA repair and recombination protein RAD54, putative	PF3D7_0803400	VWU_49628	PADL01_0802800	PBANKA_1226800	PBILCG01_0804100	PBLACG01_0803600	PCHAS_1227400	PCOAH_00001930	PcyM_0119200	AK88_05086	PGSY75_0803400	PGAL8A_00079600	Pgonderi_1.g173	C922_02894	PKNH_0115500	PmUG01_01028500	Pml_74795	PocGH01_01024500	Pow_75234	PPRFG01_0804400	PRCDC_0803000	PRELSG_0114500	YYE_01608	PVL_000203400	PVP01_0116800	PY17X_1230300
[truncated: 1,305 more rows]

## Sheet: Table S4
Table S4. Relative use of synonymous codons for 26 Haemosporida genomes: a) All CDS, b) single-copy gene orthogroups (SC-OG).
a)
[truncated: 121 more rows]

## Sheet: Table S5
Table S6. Frequency use of amino acids for 26 Haemosporida genomes: a) All CDS, b) single-copy gene orthogroups (SCGO).
a) all CDS
[truncated: 43 more rows]

## Sheet: Table S6
Table S6. Essential genes characterized by Zhang et al. (2018) mapped onto the syntenic blocks reconstructed by AGORA (Mufffato et al., 2022) for the ancestors of Plasmodium spp., mammalian Plasmodium, and Laverania subgenus.
[truncated: 2,683 more rows]

[truncated: 5 more sheets: Table S7, Table S8, Table S9, Table S10, Table S11]
